# Supplementary material for: EnhFFL: A database of enhancer mediated feed-forward loops for human and mouse
Source: Precis Clin Med. 2021 Apr 14;4(2):129–35. doi: 10.1093/pcmedi/pbab006 (PMC8982537; doi:10.1093/pcmedi/pbab006)
Supplement: pbab006_Supplemental_File [file pbab006_supplemental_file.zip]

Archive with 4 entries (4 files):
- Supplementary Figure 1.tiff
- Supplementary Figure 2.tif
- Supplementary Table 1.docx
- Supplementary Table 2.xlsx
