# Supplementary material for: EnhFFL: A database of enhancer mediated feed-forward loops for human and mouse
Source: Precis Clin Med. 2021 Apr 14;4(2):129–35. doi: 10.1093/pcmedi/pbab006 (PMC8982537; doi:10.1093/pcmedi/pbab006)
Supplement: pbab006_Supplemental_File [file pbab006_supplemental_file.zip › Supplementary Table 2.xlsx]

## Sheet: hsa-miR-33b
Table S2. All miRNAs are widely engaged in the tumorigenesis
hsa-miR-33b
Disease	PMID	Title	Description
Adenocarcinoma, Lung	26459797	MicroRNA-33b inhibits lung adenocarcinoma cell growth, invasion, and epithelial-mesenchymal transition by suppressing Wnt/β-catenin/ZEB1 signaling.	In conclusion, the present study provided novel insight into the molecular mechanism of lung adenocarcinoma progression. MicroRNA-33b should be further investigated as a potential therapeutic target in human lung adenocarcinoma.
Atherosclerosis	26645139	Functions of microRNA-33a/b and microRNA therapeutics.	This review summarizes the current understanding of the functions of miR-33a/b and the progress in miRNA therapeutics for treatment of various diseases, including atherosclerosis.
Breast Neoplasms	25919570	MicroRNA-33b Inhibits Breast Cancer Metastasis by Targeting HMGA2, SALL4 and Twist1.	MicroRNA-33b Inhibits Breast Cancer Metastasis by Targeting HMGA2, SALL4 and Twist1.
Carcinoma, Urothelial, Upper Tract	26323574	Identification of circulating microRNA signatures for upper tract urothelial carcinoma detection.	Identification of circulating microRNA signatures for upper tract urothelial carcinoma detection.
Hypercholesterolaemia	26229086	Circulating miR-33a and miR-33b are up-regulated in familial hypercholesterolaemia in paediatric age.	Circulating miR-33a and miR-33b are up-regulated in familial hypercholesterolaemia in paediatric age.
Hyperglycemia	24825092	Association of rs8066560 variant in the sterol regulatory element-binding protein 1 (SREBP-1) and miR-33b genes with hyperglycemia and insulin resistance.	Association of rs8066560 variant in the sterol regulatory element-binding protein 1 (SREBP-1) and miR-33b genes with hyperglycemia and insulin resistance.
Inflammation	21285396	Cholesterol regulation of receptor-interacting protein 140 via microRNA-33 in inflammatory cytokine production.	miR-33 reduces RIP140 coactivator activity for NF-kB, which is supported by the reduction in NF-kB reporter activity and the inflammatory potential in macrophages.
Lipid Metabolism Disorder	25744742	MicroRNA-33a/b in lipid metabolism – novel “thrifty” models.	we describe the current understanding of the function of miR-33a/b in lipid homeostasis, focusing on the thrifty aspect.
Lung Neoplasms	16530703	Unique microRNA molecular profiles in lung cancer diagnosis and prognosis.	downregulation
Medulloblastoma	21793975	Genetic alterations in microRNAs in medulloblastomas.	deletion, amplification or a mutation at the precursor miRNA
Melanoma	25725129	MicroRNA-33b, upregulated by EF24, a curcumin analog, suppresses the epithelial-to-mesenchymal transition (EMT) and migratory potential of melanoma cells by targeting HMGA2.	MicroRNA-33b, upregulated by EF24, a curcumin analog, suppresses the epithelial-to-mesenchymal transition (EMT) and migratory potential of melanoma cells by targeting HMGA2.
Melanoma	25868853	Cordycepin (3'-deoxyadenosine) suppressed HMGA2, Twist1 and ZEB1-dependent melanoma invasion and metastasis by targeting miR-33b.	Cordycepin (3'-deoxyadenosine) suppressed HMGA2, Twist1 and ZEB1-dependent melanoma invasion and metastasis by targeting miR-33b.
Multiple Myeloma	25975752	Downregulated miR-33b is a novel predictor associated with disease progression and poor prognosis in multiple myeloma.	Downregulated miR-33b is a novel predictor associated with disease progression and poor prognosis in multiple myeloma.
Myotonic Muscular Dystrophy	21169019	Dysregulation and cellular mislocalization of specific miRNAs in myotonic dystrophy type 1.	We found that miR-1 and miR-335 were up-regulated, whereas miR-29b and c, and miR-33 were down-regulated in DM1 biopsies compared to controls.
Osteosarcoma	25546234	MicroRNA-33b suppresses migration and invasion by targeting c-Myc in osteosarcoma cells.	miR-33b inhibits osteosarcoma cells migration and invasion by targeting the c-Myc gene, acting as tumor suppressor. The findings of this study contribute to current understanding of the functions of miR-33b in osteosarcoma.
hsa-miR-141
Disease	PMID	Title	Description
Adenocarcinoma, Pancreatic Ductal	24242138	Prognostic significance of microRNA-141 expression and its tumor suppressor function in human pancreatic ductal adenocarcinoma.	Prognostic significance of microRNA-141 expression and its tumor suppressor function in human pancreatic ductal adenocarcinoma.
Adenocarcinoma, Prostate	25252191	Investigation of miR-21, miR-141, and miR-221 expression levels in prostate adenocarcinoma for associated risk of recurrence after radical prostatectomy.	Based on this small pilot study, men with localized prostate cancers with lower miR-221 expression may have a greater risk for recurrence after surgery.
Amyotrophic Lateral Sclerosis	25004804	An ALS-associated mutation in the FUS 3'-UTR disrupts a microRNA-FUS regulatory circuitry.	Our results reveal a possible correlation between deregulation of this regulatory circuit and ALS pathogenesis, and open interesting perspectives in the treatment of these mutations through ad hoc-modified microRNAs.
Aortic Stenosis	22336757	miRNA-141 is a novel regulator of BMP-2-mediated calcification in aortic stenosis.	miRNA-141 is a novel regulator of BMP-2-mediated calcification in aortic stenosis.
Azoospermia	23559187	Genome-wide microRNA expression profiling in idiopathic non-obstructive azoospermia: significant up-regulation of miR-141, miR-429 and miR-7-1-3p.	Genome-wide microRNA expression profiling in idiopathic non-obstructive azoospermia: significant up-regulation of miR-141, miR-429 and miR-7-1-3p
Barrett Esophagus	21448356	miR-200 family expression is downregulated upon neoplastic progression of Barrett's esophagus.	miR-200 family expression is downregulated upon neoplastic progression of Barrett's esophagus.
Bladder Neoplasms	25884322	MiRNA-141 and miRNA-200b are closely related to invasive ability and considered as decision-making biomarkers for the extent of PLND during cystectomy.	MiRNA-141 and miRNA-200b play important roles in the invasive ability and EMT phenotype of bladder cancer. Detection of miRNA-141 and miRNA-200b can help to identify patients undergoing cystectomy who are likely to have lymph node metastasis, and therefore those who may benefit from super-extended PLND.
Bladder Neoplasms	23945108	miRNA profiling identifies candidate mirnas for bladder cancer diagnosis and clinical outcome.	miRNA profiling identifies candidate mirnas for bladder cancer diagnosis and clinical outcome.
Bladder Neoplasms	25304156	Increased miR-141 expression is associated with diagnosis and favorable prognosis of patients with bladder cancer.	Increased miR-141 expression is associated with diagnosis and favorable prognosis of patients with bladder cancer.
Bladder Neoplasms	25703910	Association between tissue miR-141, miR-200c and miR-30b and bladder cancer: a matched case-control study.	There was a more expression rate of miR-200c, miR-141 and miR-30b in bladder cancer tissues than healthy adjacent control tissues. Further studies are needed to draw final conclusion.
Bladder Neoplasms	25991007	A panel of eight-miRNA signature as a potential biomarker for predicting survival in bladder cancer.	The present meta-analysis identified eight highly significant and consistently dysregulated miRNAs from 19 datasets. We also constructed an eight-miRNA signature which provided predictive and prognostic value that complements traditional clinicopathological risk factors.
Breast Neoplasms	22952344	Circulating miRNAs as surrogate markers for circulating tumor cells and prognostic markers in metastatic breast cancer.	CTC (circulating tumour cells)-positive had significantly higher levels of miR-141, miR-200a, miR-200b, miR-200c, miR-203, miR-210, miR-375 and miR-801 than CTC-negative MBC and controls (P < 0.00001), while miR-768-3p was present in lower amounts in MBC (metastatic breast cancer) cases (P < 0.05).
Breast Neoplasms	25885099	Circulating miR-200c and miR-141 and outcomes in patients with breast cancer.	Circulating miR-200c and miR-141 were deregulated in BC comparing with controls. Furthermore, miR-200c and miR-141 were independent prognostic factors and associated with distinct outcomes of BC patients.
Breast Neoplasms	26164002	miR-141 as potential suppressor of β-catenin in breast cancer.	miR-141 as potential suppressor of β-catenin in breast cancer.
Breast Neoplasms	25813250	miR-141 confers docetaxel chemoresistance of breast cancer cells via regulation of EIF4E expression.	miR-141 confers docetaxel chemoresistance of breast cancer cells via regulation of EIF4E expression.
Breast Neoplasms	18376396	The miR-200 family and miR-205 regulate epithelial to mesenchymal transition by targeting ZEB1 and SIP1.	The miR-200 family and miR-205 regulate epithelial to mesenchymal transition by targeting ZEB1 and SIP1.
Breast Neoplasms	25451164	miRNA expression patterns in chemoresistant breast cancer tissues.	we identified 10 dysregulated miRNAs in both breast cancer cells and chemoresistant tissues, which might be biomarkers for the prognosis of breast cancer chemoresistance. Our study contributes to a comprehensive understanding of prognostic biomarkers during clinical treatment, and we hypothesize that the miRNA signatures of drug-resistant carcinoma tissues could be useful for developing new strat…
Breast Neoplasms	26095675	Altered microRNA Expression Profiles and Regulation of INK4A/CDKN2A Tumor Suppressor Genes in Canine Breast Cancer Models.	miR-21, miR-155, miR-9, miR-34a, miR-143/145, and miR-31 were found to be altered in both CMTs and human breast cancer. These altered miRNAs might serve as potential targets for advancing the development of future therapeuticreagents. These findings further strengthen the validity and use of canine breast cancers as appropriate models for the study of human breast cancers.
Breast Neoplasms	25241899	Progesterone downregulation of miR-141 contributes to expansion of stem-like breast cancer cells through maintenance of progesterone receptor and Stat5a.	Progesterone downregulation of miR-141 contributes to expansion of stem-like breast cancer cells through maintenance of progesterone receptor and Stat5a.
Breast Neoplasms	23975430	Significance of PELP1/HDAC2/miR-200 regulatory network in EMT and metastasis of breast cancer.	Significance of PELP1/HDAC2/miR-200 regulatory network in EMT and metastasis of breast cancer.
Bronchopulmonary Dysplasia	24301780	MicroRNA expression profiling studies on bronchopulmonary dysplasia: a systematic review and meta-analysis.	MicroRNA expression profiling studies on bronchopulmonary dysplasia: a systematic review and meta-analysis.
Carcinoma, Cervical	25920605	Meta-analysis of microRNA expression profiling studies in human cervical cancer.	This meta-analysis has identified several miRNAs whose expression correlates reliably with cervical cancer. These should be probed in further studies to explore their potential as diagnostic biomarkers.
Carcinoma, Ehrlich Tumor	21899346	MicroRNA expression profiles associated with development of drug resistance in Ehrlich ascites tumor cells.	Two clusters miR-183~miR-96~miR-182 and miR-200b~miR-200a~miR-429 as well as miR-141 to be consistently up-regulated in the MDR (Multidrug resistance) cell lines, while miR-125b-5p and the two clusters miR-30d~miR-30b and miR-23b~miR-27b~miR-24-1 were down-regulated in most of the resistant EAT (Ehrlich ascites tumor) cells.
Carcinoma, Endometrial	24742567	[MicroRNA expression signature profile and its clinical significance in endometrioid carcinoma].	EC may have a unique miRNA expression profile. The expression levels of the five miRNAs (miR-141, miR-200a, miR-205, miR-143, miR-145) are significantly deregulated in typeIEC compared to normal control but not in typeIItumors. The findings suggest that the miRNAs related to type Iand typeIIEC might be different. PTEN might be a potential target of miR-141 and miR-200a in endometrial carcinogenes…
Carcinoma, Endometrial	24363810	Aberrant microRNA expression in endometrial carcinoma using formalin-fixed paraffin-embedded (FFPE) tissues.	Aberrant microRNA expression in endometrial carcinoma using formalin-fixed paraffin-embedded (FFPE) tissues.
Carcinoma, Endometrial	26045795	miR-200a/miR-141 and miR-205 upregulation might be associated with hormone receptor status and prognosis in endometrial carcinomas.	miR-200a/miR-141 and miR-205 upregulation might be associated with hormone receptor status and prognosis in endometrial carcinomas.
Carcinoma, Gastrooesophageal	26885979	Clinical Impact of a Novel MicroRNA Chemo-Sensitivity Predictor in Gastrooesophageal Cancer.	The miRNA profile predictive for sensitivity to cisplatin,epirubicine and capecitabine was shown to be independently associated with OS and DSS in patients with gastrooesophageal cancer.
Carcinoma, Hepatocellular	20619223	Differential diagnosis of hepatocellular carcinoma from metastatic tumors in the liver using microRNA expression.	miR-141:Hsa-miR-141 and hsa-miR-200c, microRNAs that promote epithelial phenotypes, had significantly higher levels in non-hepatic epithelial tumors
Carcinoma, Hepatocellular	24135722	Expression profile of microRNA-200 family in hepatocellular carcinoma with bile duct tumor thrombus.	Simultaneous silencing of miR-200c and miR-141 was likely to be responsible for the development of HCC-BDTT via ZEB1-directed EMT activation and Sec24a-mediated secretome.
Carcinoma, Hepatocellular	25425543	microRNA-141 inhibits cell proliferation and invasion and promotes apoptosis by targeting hepatocyte nuclear factor-3β in hepatocellular carcinoma cells.	miR-141 functions as a tumor suppressor in HCC cells through the inhibition of HNF-3β translation.
Carcinoma, Hepatocellular	25008569	MiR-141 targets ZEB2 to suppress HCC progression.	MiR-141 targets ZEB2 to suppress HCC progression.
Carcinoma, Hepatocellular	25896253	MiR-141 Activates Nrf2-Dependent Antioxidant Pathway via Down-Regulating the Expression of Keap1 Conferring the Resistance of Hepatocellular Carcinoma Cells to 5-Fluorouracil.	Our study showed that miR-141 plays a key role in 5-FU resistance by down-regulating Keap1 expression, thereby reactivating the Nrf2-dependent antioxidant pathway, which may serve as a potential target for overcoming 5-FU resistance in hepatocellular carcinoma cells.
Carcinoma, Hepatocellular	26790956	Direct targeting sperm-associated antigen 9 by miR-141 influences hepatocellular carcinoma cell growth and metastasis via JNK pathway.	MiR-141 suppression may cause aberrant expression of SPAG9 and promote HCC tumorigenesis via JNK pathway.
Carcinoma, Hepatocellular	24551096	MiR-141 suppresses the migration and invasion of HCC cells by targeting Tiam1.	These findings indicated that miR-141 functions as a tumor suppressor and inhibits the migration and invasion of HCC cells by targeting Tiam1, which may provide novel prognostic and treatment strategies for HCC patients.
Carcinoma, Lung. Non-Small-Cell	26202143	A Novel Serum 4-microRNA Signature for Lung Cancer Detection.	we identified a serum 4-miRNA signature that discriminated with high accuracy lung cancer patients from NC. Further prospective validation of this miRNA signature is warranted.
Carcinoma, Lung. Non-Small-Cell	24945731	MicroRNA-141 promotes the proliferation of non-small cell lung cancer cells by regulating expression of PHLPP1 and PHLPP2.	MicroRNA-141 promotes the proliferation of non-small cell lung cancer cells by regulating expression of PHLPP1 and PHLPP2.
Carcinoma, Lung. Non-Small-Cell	25003366	miR-141 and miR-200c as markers of overall survival in early stage non-small cell lung cancer adenocarcinoma.	High miR-141 and miR-200c expression are associated with shorter OS in NSCLC patients with adenocarcinoma through MET and angiogenesis.
Carcinoma, Oral	22132151	MicroRNA alterations and associated aberrant DNA methylation patterns across multiple sample types in oral squamous cell carcinoma.	MiR-375 is repressed and miR-127 activated in OSCC, and we confirm previous reports of miR-137 hypermethylation in oral cancer. The miR-200 s/miR-205 were epigenetically activated in tumors vs normal tissues, but repressed in the absence of DNA hypermethylation specifically in CD44(high) oral CSCs. Aberrant miR-375 and miR-200a expression and miR-200c-141 methylation could be detected in and dist…
Carcinoma, Ovarian	24816756	A ten-microRNA signature identified from a genome-wide microRNA expression profiling in human epithelial ovarian cancer.	A ten-microRNA signature identified from a genome-wide microRNA expression profiling in human epithelial ovarian cancer.
Carcinoma, Prostate	25921227	MicroRNA-triggered, cascaded and catalytic self-assembly of functional "DNAzyme ferris wheel" nanostructures for highly sensitive colorimetric detection of cancer cells.	The work demonstrated here thus offers new opportunities for the construction of functional DNA nanostructures and for the application of these DNA nanostructures as an effective signal amplification means in the sensitive detection of nucleic acid biomarkers.
Carcinoma, Prostate	26065649	A microRNA-activated molecular machine for non-enzymatic target recycling amplification detection of microRNA from cancer cells.	The presence of the microRNA-141 target molecules activates the DNA molecular machine powered by the DNA fuel strands, leading to non-enzymatic target cyclic reuse of microRNA-141 and significantly amplified fluorescent signals for sensitive monitoring of microRNA-141 from low numbers of human prostate cancer cells.
Carcinoma, Renal Cell	18925646	Genome-wide microRNA expression profiling in renal cell carcinoma: significant down-regulation of miR-141 and miR-200c.	miR-141: down-regulation
Carcinoma, Renal Cell	24647573	miR-141 is a key regulator of renal cell carcinoma proliferation and metastasis by controlling EphA2 expression.	miR-141 serves as a potential biomarker for discriminating ccRCC from normal tissues and a crucial suppressor of ccRCC cell proliferation and metastasis by modulating the EphA2/p-FAK/p-AKT/MMPs signaling cascade.
Carcinoma, Renal Cell	24810210	Honokiol suppresses renal cancer cells' metastasis via dual-blocking epithelial-mesenchymal transition and cancer stem cell properties through modulating miR-141/ZEB2 signaling.	Honokiol suppresses renal cancer cells' metastasis via dual-blocking epithelial-mesenchymal transition and cancer stem cell properties through modulating miR-141/ZEB2 signaling.
Carcinoma, Renal Cell	25974855	Prognostic value of meta-signature miRNAs in renal cell carcinoma: an integrated miRNA expression profiling analysis.	We also constructed a five-miRNAs-based classifier as a reliable prognostic and predictive tool for CSS in patients with RCC, especially in clear cell RCC (ccRCC) (HR: 5.46, 95% CI: 1.51-19.66). This method might facilitate patient counselling and individualise management of RCC.
Carcinoma, Renal Cell	19228262	MicroRNA profiling of clear cell renal cell cancer identifies a robust signature to define renal malignancy.	miR-141: down-regulated in malignant cancer than non-malignant one
Carcinoma, Renal Cell	23206420	A possible role for microRNA-141 down-regulation in sunitinib resistant metastatic clear cell renal cell carcinoma through induction of epithelial-to-mesenchymal transition and hypoxia resistance.	A possible role for micro-RNA 141 down-regulation in sunitinib resistant metastatic clear cell renal cell carcinoma through induction of epithelial-to-mesenchymal transition and hypoxia resistance
Carcinoma, Renal Cell	24129247	MicroRNA profile: a promising ancillary tool for accurate renal cell tumour diagnosis.	Expression analysis of miR-141 or miR-200b accurately distinguished RCTs from normal renal tissues, oncocytoma from RCC and chRCC from oncocytoma. The diagnostic performance was confirmed in the validation set. Interestingly,miR-21, miR-141 and miR-155 expression levels showed prognostic significance in a univariate analysis.
Carcinoma, Urothelial, Upper Tract	25629698	Analysis of tissue and serum microRNA expression in patients with upper urinary tract urothelial cancer.	MicroRNA expression is altered in UUTUC. The analysis of circulating miR-141 may be useful to identify patients with UUTUC.
Cholangiocarcinoma	17355635	Effect of BRAFV600E mutation on transcription and post-transcriptional regulation in a papillary thyroid carcinoma model.	These include miR-200b and miR-141 which have been shown to be highly overexpressed in malignant cholangiocytes and in colon carcinoma.
Chondrosarcoma	24992595	Paeonol suppresses chondrosarcoma metastasis through up-regulation of miR-141 by modulating PKCδ and c-Src signaling pathway.	Paeonol suppresses chondrosarcoma metastasis through up-regulation of miR-141 by modulating PKCδ and c-Src signaling pathway.
Choriocarcinoma	21726338	Reduction in miR-141 is induced by leukemia inhibitory factor and inhibits proliferation in choriocarcinoma cell line JEG-3.	Reduction in miR-141 is induced by leukemia inhibitory factor and inhibits proliferation in choriocarcinoma cell line JEG-3.
Colon Neoplasms	17355635	Effect of BRAFV600E mutation on transcription and post-transcriptional regulation in a papillary thyroid carcinoma model.	These include miR-200b and miR-141 which have been shown to be highly overexpressed in malignant cholangiocytes and in colon carcinoma.
Colorectal Cancer	26179333	Effects of Decitabine on Invasion and Exosomal Expression of miR-200c and miR-141 in Oxaliplatin-Resistant Colorectal Cancer Cells.	Effects of Decitabine on Invasion and Exosomal Expression of miR-200c and miR-141 in Oxaliplatin-Resistant Colorectal Cancer Cells.
Colorectal Cancer	26125745	Identification of critical TF-miRNA-mRNA regulation loops for colorectal cancer metastasis.	Some of these TFs, mRNAs, or miRNAs have previously been identified as critical targets in colorectal cancer metastasis.Additionally, several new targets were identified in our study, which may be helpful to improve metastatic colorectal cancer treatment.
Colorectal Cancer	24510588	Role of miR-200 family members in survival of colorectal cancer patients treated with fluoropyrimidines.	miR-200a, miR-200c, miR-141, and miR-429 expression levels may identify CRC patients, including those with stage II disease, who are most likely to benefit from adjuvant chemotherapy.
Colorectal Carcinoma	21445232	Circulating plasma MiR-141 is a novel biomarker for metastatic colon cancer and predicts poor prognosis.	High levels of plasma miR-141 predicted poor survival in both cohorts and that miR-141 was an independent prognostic factor for advanced colon cancer.
Colorectal Carcinoma	19830559	MicroRNA-141 regulates Smad interacting protein 1 (SIP1) and inhibits migration and invasion of colorectal cancer cells.	miR-141:miR-141 regulates SIP1 to inhibit migration and invasion of CRC cells
Colorectal Carcinoma	25757925	Induction of epithelial-mesenchymal transition and down-regulation of miR-200c and miR-141 in oxaliplatin-resistant colorectal cancer cells.	Induction of epithelial-mesenchymal transition and down-regulation of miR-200c and miR-141 in oxaliplatin-resistant colorectal cancer cells.
Colorectal Carcinoma	25989926	Fecal microRNA profile in patients with colorectal carcinoma before and after curative surgery.	A set of three specific fecal miRNAs is overexpressed before surgery, and return within the normal range after cancer removal could be considered as an appealing opportunity for a new reliable tool for CRC secondary prevention. However, their role needs to be explored in large prospective trials and compared with the existing screening tools.
Early-Stage Gastric Carcinoma	24577775	[Screening of specific miRNA in early gastric cancer].	Abnormal mirna expression level in early gastric cancer tissues may be associated to the development of gastric cancer.
Endometrial Neoplasms	21897839	The microRNA-200 family is upregulated in endometrial carcinoma.	The entire miR-200 family (miR-200a/b/c, miR-141, and miR-429) was up-regulated in cases of EEC (endometrioid endometrial adenocarcinoma).
Endometriosis	19074548	MicroRNA-regulated pathways associated with endometriosis.	miR-141: downregulated
Endometriosis	21436257	Functional microRNA involved in endometriosis.	down-regulated in endometriomas compared with endometrium.
Esophageal Neoplasms	22921431	Inhibition of SOX17 by microRNA 141 and methylation activates the WNT signaling pathway in esophageal cancer.	Inhibition of SOX17 by MicroRNA-141 and Methylation Activates the WNT Signaling Pathway in Esophageal Cancer.
Esophageal Neoplasms	21289630	MicroRNA-141 confers resistance to cisplatin-induced apoptosis by targeting YAP1 in human esophageal squamous cell carcinoma.	MicroRNA-141 confers resistance to cisplatin-induced apoptosis by targeting YAP1 in human esophageal squamous cell carcinoma.
Gastric Neoplasms	25502084	The downregulation of miR-200c/141 promotes ZEB1/2 expression and gastric cancer progression.	sion of miR-200c/141 induced by TGF-β in SGC-7901 cells. Our study revealed that miR-200c/141 was downregulated by CpG island methylation and TGF-β signaling, which decreased ZEB1/2 expression and increased E-cadherin expression to inhibit migration and invasion of gastric cancer cells and provides powerful evidence for the application of decitabine in gastric cancer treatment.
Gastric Neoplasms	24276755	miR-141 suppresses proliferation and motility of gastric cancer cells by targeting HDGF.	miR-141 suppresses proliferation and motility of gastric cancer cells by targeting HDGF.
Gastric Neoplasms	24628843	Helicobacter pylori modulates cisplatin sensitivity in gastric cancer by down-regulating miR-141 expression.	Altogether, these findings demonstrated that the H. pylori infection could modulate cisplatin sensitivity through miR-141-mediated regulation of KEAP1.
Gastric Neoplasms	24732377	Down-regulation of miR-141 induced by helicobacter pylori promotes the invasion of gastric cancer by targeting STAT4.	MiR-141 may play a pivotal role in controlling gastric cancer invasion through regulating STAT4 and maybe a potential target to treat gastric cancer.
Gastric Neoplasms	25975736	MicroRNA-141 inhibits migration of gastric cancer by targeting zinc finger E-box-binding homeobox 2.	MicroRNA-141 inhibits migration of gastric cancer by targeting zinc finger E-box-binding homeobox 2.
Gastric Neoplasms	26160158	The Interaction Between MiR-141 and lncRNA-H19 in Regulating Cell Proliferation and Migration in Gastric Cancer.	These results were the first to demonstrate that H19 and miR-141 could compete with each other and affect their target genes in gastric cancer,which provide important clues for understanding the key roles of lncRNA-miRNA functional network in cancer.
Gastric Neoplasms	26233544	MiR-141 Inhibits Gastric Cancer Proliferation by Interacting with Long Noncoding RNA MEG3 and Down-Regulating E2F3 Expression.	These findings together suggested that miR-141 could be interacting with MEG3 and targeting E2F3, and these factors may play important anti-tumor effects in GC pathogenesis and provide therapeutic targets in the clinics.
Gastric Neoplasms	25633292	MicroRNA-141 inhibits tumor growth and metastasis in gastric cancer by directly targeting transcriptional co-activator with PDZ-binding motif, TAZ.	miR-141 might be employed as novel prognostic markers and therapeutic targets of GC.
Gastric Neoplasms	26681225	Prognostic value of miR-141 downregulation in gastric cancer.	Our data provide evidence that the downregulation of miR-141 may contribute to the aggressive progression and poor prognosis of human gastric cancer.
Gastric Neoplasms	19363643	Down-regulation of miR-141 in gastric cancer and its involvement in cell growth.	miR-141: significantly down-regulated in gastric cancer
Head And Neck Neoplasms	21637912	Differential microRNA expression and identification of putative miRNA targets and pathways in head and neck cancers.	hsa-mir-141 was downregulated compared with normal tissue.
Hepatitis B Virus Infection	22479552	MicroRNA-141 represses HBV replication by targeting PPARA.	MicroRNA-141 Represses HBV Replication by Targeting PPARA
Hirschsprung Disease	24334875	Aberrant reduction of MiR-141 increased CD47/CUL3 in Hirschsprung's disease.	The present study demonstrates for the first time the role of miR-141 and its target genes in the occurrence of HSCR, and provides us a new direction for the study of the pathogenesis of Hirschsprung's disease.
Idiopathic Asthenospermia	27264812	[Seminal plasma miR-122-3p and miR-141-5p stability and its diagnosis value for idiopathic asthenospermia].	Seminal plasma miR-122-3p and miR-141-5p stability and its diagnosis value for idiopathic asthenospermia.
Ischemic Heart Disease	26371161	MicroRNA-141 regulates the expression level of ICAM-1 on endothelium to decrease myocardial ischemia-reperfusion injury.	MicroRNA-141 regulates the expression level of ICAM-1 on endothelium to decrease myocardial ischemia-reperfusion injury.
Kidney Neoplasms	27358122	Invasion and metastasis ability of renal cancer cell strains 786-0: under the influence of miR-141.	Invasion and metastasis ability of renal cancer cell strains 786-0: under the influence of miR-141.
Kidney Neoplasms	22431721	miR-192, miR-194, miR-215, miR-200c and miR-141 are downregulated and their common target ACVR2B is strongly expressed in renal childhood neoplasms.	miR-192, miR-194, miR-215, miR-200c and miR-141 are downregulated and their common target ACVR2B is strongly expressed in renal childhood neoplasms.
Learned Helplessness	21275079	MicroRNA expression in rat brain exposed to repeated inescapable shock: differential alterations in learned helplessness vs. non-learned helplessness.	mir-96, 141, 182, 183, 183*, 298, 200a, 200a*, 200b, 200b*, 200c, 429 are significantly downregulated in non-learned helplessness relative to tested controls in rat brain.
Malignant Neoplasms [unspecific]	26556949	Prognostic Role of MicroRNA-200c-141 Cluster in Various Human Solid Malignant Neoplasms.	Our findings indicated that, compared to their tissue counterparts, the expression level of miR-200c and miR-141 in peripheral blood may be more effective for monitoring cancer prognosis. High miR-141 expression was better at predicting tumor progression than survival for malignant tumors.
Melanoma	22927992	A functional screen identifies specific microRNAs capable of inhibiting human melanoma cell viability.	The strongest inhibitors of melanoma cell proliferation, including the miR-15/16, miR-141/200a and miR-96/182 families of miRNAs and miR-203.
Multiple Sclerosis	25938517	miR-141 and miR-200a, Revelation of New Possible Players in Modulation of Th17/Treg Differentiation and Pathogenesis of Multiple Sclerosis.	According to our results, miR-141 and miR-200a may be key miRNAs in progression of symptoms of MS through inducing differentiation of Th17 cells and inhibiting differentiation to Treg cells. Our data suggest that these miRNAs may probably inhibit negative regulators of Th17 cell differentiation, thus promoting its differentiation.
Neoplasms [unspecific]	25403569	Potential microRNA-mediated oncogenic intercellular communication revealed by pan-cancer analysis.	our comprehensive pan-cancer analysis provided not only biological insights into metastasis but also brought to bear the clinical relevance of the proposed recurrent miRNA-gene associations.
Neoplasms [unspecific]	25889350	RNA-regulated molecular tweezers for sensitive fluorescent detection of microRNA from cancer cells.	The DNA tweezers also show high selectivity toward the fuel strand and can be used to monitor miR-141 expression in cancer cells, which provides new opportunities for the application of the dynamic DNA devices in clinical diagnostics.
Neoplasms [unspecific]	26439017	Coupling hybridization chain reaction with catalytic hairpin assembly enables non-enzymatic and sensitive fluorescent detection of microRNA cancer biomarkers.	Coupling hybridization chain reaction with catalytic hairpin assembly enables non-enzymatic and sensitive fluorescent detection of microRNA cancer biomarkers.
Neoplasms [unspecific]	19593777	MicroRNA expression profiling of human metastatic cancers identifies cancer gene targets.	association with cancer progression
Neoplasms [unspecific]	24616104	Long non-coding RNA HOTAIR is targeted and regulated by miR-141 in human cancer cells.	Long non-coding RNA HOTAIR is targeted and regulated by miR-141 in human cancer cells.
Neoplasms [unspecific]	25505268	PLK1 inhibition down-regulates polycomb group protein BMI1 via modulation of the miR-200c/141 cluster.	PLK1 inhibition down-regulates BMI1 by upregulating the miRNA-200c/141 cluster, which encodes miR-200c and miR-141, both of which are known to post-transcriptionally downregulate BMI1 expression.
Neoplasms [unspecific]	19182522	The emerging role of miR-200 family of microRNAs in epithelial-mesenchymal transition and cancer metastasis.	miR-141: miR-200 family:inhibit the initiating step of metastasis, epithelial-mesenchymal transition (EMT), by maintaining the epithelial phenotype through direct targeting of transcriptional repressors of E-cadherin, ZEB1 and ZEB2
Nephrosclerosis	19910931	Intrarenal expression of miRNAs in patients with hypertensive nephrosclerosis.	significantly higher in patients with hypertensive nephrosclerosis than controls
Osteosarcoma	24307282	Tumor-suppressing effects of miR-141 in human osteosarcoma.	Tumor-suppressing effects of miR-141 in human osteosarcoma.
Ovarian Neoplasms	25636451	MicroRNA-200c and microRNA-141 as potential diagnostic and prognostic biomarkers for ovarian cancer.	miR-200c and miR-141 may be predictive biomarkers for ovarian cancer prognosis. Further large-scale studies are still needed to confirm our findings.
Ovarian Neoplasms	26725650	Regulation of miR-200c/141 expression by intergenic DNA-looping and transcriptional read-through.	These mechanisms have significant relevance in ovarian cancers and stress response, pathophysiological conditions in which miR-200c/141 exert key functions.
Ovarian Neoplasms	22101765	miR-141 and miR-200a act on ovarian tumorigenesis by controlling oxidative stress response.	miR-141 and miR-200a act on ovarian tumorigenesis by controlling oxidative stress response.
Ovarian Neoplasms	22897840	Resistance to platinum-based chemotherapy is associated with epithelial to mesenchymal transition in epithelial ovarian cancer.	Some genes involved in EMT, such as BMP and activin membrane-bound inhibitor (BAMBI), and mir-141 resulted in association with overall or progression free survival.
Ovarian Neoplasms	23045278	miR-141 regulates KEAP1 and modulates cisplatin sensitivity in ovarian cancer cells.	miR-141 regulates KEAP1 and modulates cisplatin sensitivity in ovarian cancer cells
Ovarian Neoplasms	25872328	MicroRNA signatures of platinum-resistance in ovarian cancer.	The present results suggest that miR-141-3p might be used as a therapeutic target to modulate platinum-based chemotherapy and as a biomarker to predict chemotherapy response.
Ovarian Neoplasms	24591819	Differential microRNA expression signatures and cell type-specific association with Taxol resistance in ovarian cancer cells.	Differential microRNA expression signatures and cell type-specific association with Taxol resistance in ovarian cancer cells.
Ovarian Neoplasms	18451233	MicroRNA expression profiles in serous ovarian carcinoma.	Higher
Pancreatic Neoplasms	24013097	miRNA-141, downregulated in pancreatic cancer, inhibits cell proliferation and invasion by directly targeting MAP4K4.	miR-141 targets MAP4K4, acts as a tumor suppressor in pancreatic cancer cells, and may serve as a novel therapeutic agent for miRNA-based pancreatic cancer therapy.
Pancreatic Neoplasms	26516699	Changes in microRNA (miRNA) expression during pancreatic cancer development and progression in a genetically engineered KrasG12D;Pdx1-Cre mouse (KC) model.	Overall, the present study aids an understanding of miRNA expression patterns during PC pathogenesis and helps to facilitate the identification of promising and novel early diagnostic/prognostic markers and therapeutic targets.
Pancreatic Neoplasms	24285464	hsa-miR-141 downregulates TM4SF1 to inhibit pancreatic cancer cell invasion and migration.	hsa-mir-141 downregulates TM4SF1 to inhibit pancreatic cancer cell invasion and migration.
Pituitary Adenoma	18840638	MicroRNAs differentially expressed in ACTH-secreting pituitary tumors.	miR-141: deregulation
Prostate Neoplasms	23935962	Circulating microRNA profiling identifies a subset of metastatic prostate cancer patients with evidence of cancer-associated hypoxia.	Circulating microRNA profiling identifies a subset of metastatic prostate cancer patients with evidence of cancer-associated hypoxia.
Prostate Neoplasms	25521481	Combinations of serum prostate-specific antigen and plasma expression levels of let-7c, miR-30c, miR-141, and miR-375 as potential better diagnostic biomarkers for prostate cancer.	the combination of the studied circulating plasma miRNAs and serum PSA has the potential to be used as a noninvasive diagnostic biomarker for PC screening outperforming the PSA testing alone.
Prostate Neoplasms	22240788	Changes in circulating microRNA levels associated with prostate cancer.	Circulating miR-141 and miR-375 have association with metastatic prostate cancer.
Prostate Neoplasms	21274675	Investigation of miR-21, miR-141, and miR-221 in blood circulation of patients with prostate cancer.	the miRNA levels in patient blood were higher than that of the controls
Prostate Neoplasms	22887127	Expression differences of circulating microRNAs in metastatic castration resistant prostate cancer and low-risk, localized prostate cancer.	MiR-375, miR-378*, and miR-141 were significantly over-expressed in serum from CRPC patients compared with serum from low-risk localized patients, while miR-409-3p was significantly under-expressed. In prostate primary tumor samples, miR-375 and miR-141 also had significantly higher expression levels compared with those in normal prostate tissue.
Prostate Neoplasms	23377530	An elevated serum miR-141 level in patients with bone-metastatic prostate cancer is correlated with more bone lesions.	serum;An elevated serum miR-141 level in patients with bone-metastatic prostate cancer is correlated with more bone lesions
Prostate Neoplasms	24195675	Sensitive detection of microRNA in complex biological samples via enzymatic signal amplification using DNA polymerase coupled with nicking endonuclease.	Sensitive detection of microRNA in complex biological samples via enzymatic signal amplification using DNA polymerase coupled with nicking endonuclease.
Prostate Neoplasms	21723797	Comparison of circulating MicroRNA 141 to circulating tumor cells, lactate dehydrogenase, and prostate-specific antigen for determining treatment response in patients with metastatic prostate cancer.	miR-141 demonstrated high correlation with changes of the other biomarkers.
Prostate Neoplasms	26062412	[miR-141-3p regulates the expression of androgen receptor by targeting its 3'UTR in prostate cancer LNCaP cells].	miR-141-3p regulates the expression of androgen receptor by targeting its 3'UTR in prostate cancer LNCaP cells
Prostate Neoplasms	22314666	miR-141 modulates androgen receptor transcriptional activity in human prostate cancer cells through targeting the small heterodimer partner protein.	miR-141 modulates androgen receptor transcriptional activity in human prostate cancer cells through targeting the small heterodimer partner protein.
Prostate Neoplasms	22719071	Distinct microRNA expression profiles in prostate cancer stem/progenitor cells and tumor-suppressive functions of let-7.	downregulated in prostate cancer stem/progenitor cell.
Pterygium	23872359	miRNA and mRNA expression profiling identifies members of the miR-200 family as potential regulators of epithelial-mesenchymal transition in pterygium.	miRNA and mRNA expression profiling identifies members of the miR-200 family as potential regulators of epithelial-mesenchymal transition in pterygium.
Squamous Cell Carcinoma, Head and Neck	24424572	Role of miR-200c/miR-141 in the regulation of epithelial-mesenchymal transition and migration in head and neck squamous cell carcinoma.	Role of miR-200c/miR-141 in the regulation of epithelial-mesenchymal transition and migration in head and neck squamous cell carcinoma.
Squamous Cell Carcinoma, Lung	25746592	MicroRNA-141 is a biomarker for progression of squamous cell carcinoma and adenocarcinoma of the lung: clinical analysis of 125 patients.	MicroRNA-141 is a biomarker for progression of squamous cell carcinoma and adenocarcinoma of the lung: clinical analysis of 125 patients.
Systemic Lupus Erythematosus	21372198	Serum and urinary free microRNA level in patients with systemic lupus erythematosus.	The serum levels of miR-200a, miR-200b, miR-200c, miR-429, miR-205 and miR-192, and urinary miR-200a, miR-200c, miR-141, miR-429 and miR-192 of SLE patients were lower than those of controls.
Thyroid Neoplasms	17355635	Effect of BRAFV600E mutation on transcription and post-transcriptional regulation in a papillary thyroid carcinoma model.	A unique miRNA expression signature differentiated between PTC cell lines with BRAF mutations and a normal thyroid cell line. 15 miRNAs were found to be upregulated and 23 miRNAs were downregulated.
Urinary Bladder Cancer	21464941	MicroRNA expression signatures of bladder cancer revealed by deep sequencing.	Compared to matched histologically normal urothelium, upregulated.
Urinary Bladder Cancer	22886973	Infiltration related miRNAs in bladder urothelial carcinoma.	hsa-mir-29c, hsa-miR-200a, hsa-miR-378, hsa-miR-429, hsa-miR-200c and hsa-miR-141 were up-regulated, while hsa-miR-451 was down-regulated.
hsa-miR-26a-2
Disease	PMID	Title	Description
Alzheimer Disease	21834602	Dysregulation of miRNAs in AL amyloidosis.	upregulated in bone marrow plasma cells from patients with immunoglobulin light chain (AL) amyloidosis compared with controls.
Aortic Insufficiency	20845893	Altered microRNAs in bicuspid aortic valve: a comparison between stenotic and insufficient valves.	MiR-26a:MiR-26a, miR-30b, and miR-195 were each decreased in the aortic valves of patients requiring AVR due to AS, compared to those requiring replacement due to AI.
Aortic Stenosis	20845893	Altered microRNAs in bicuspid aortic valve: a comparison between stenotic and insufficient valves.	MiR-26a:MiR-26a, miR-30b, and miR-195 were each decreased in the aortic valves of patients requiring AVR due to AS, compared to those requiring replacement due to AI.
Breast Neoplasms	22094936	High miR-26a and low CDC2 levels associate with decreased EZH2 expression and with favorable outcome on tamoxifen in metastatic breast cancer.	High miR-26a and low CDC2 levels associate with decreased EZH2 expression and with favorable outcome on tamoxifen in metastatic breast cancer.
Breast Neoplasms	22384020	Trastuzumab produces therapeutic actions by upregulating miR-26a and miR-30b in breast cancer cells.	Trastuzumab Produces Therapeutic Actions by Upregulating miR-26a and miR-30b in Breast Cancer Cells.
Breast Neoplasms	23750239	MiR-26a inhibits proliferation and migration of breast cancer through repression of MCL-1.	MiR-26a Inhibits Proliferation and Migration of Breast Cancer through Repression of MCL-1.
Carcinoma, Hepatocellular	22105822	Plasma microRNA panel to diagnose hepatitis B virus-related hepatocellular carcinoma.	We identified a microRNA panel (miR-122, miR-192, miR-21, miR-223, miR-26a, miR-27a and miR-801) that provided a high diagnostic accuracy of HCC (AUC = 0.864 and 0.888 for training and validation data set, respectively). The satisfactory diagnostic performance of the microRNA panel persisted regardless of disease status (AUCs for Barcelona Clinic Liver Cancer stages 0, A, B, and C were 0.888, 0.8…
Carcinoma, Hepatocellular	21610700	Tumor-specific expression of microRNA-26a suppresses human hepatocellular carcinoma growth via cyclin-dependent and -independent pathways.	Tumor-specific Expression of MicroRNA-26a Suppresses Human Hepatocellular Carcinoma Growth via Cyclin-dependent and -independent Pathways.
Carcinoma, Hepatocellular	23389848	MicroRNA-26a suppresses tumor growth and metastasis of human hepatocellular carcinoma by targeting interleukin-6-Stat3 pathway.	MicroRNA-26a suppresses tumor growth and metastasis of human hepatocellular carcinoma by targeting IL-6-Stat3 pathway
Carcinoma, Hepatocellular	21829663	Carboxyl-terminal truncated HBx regulates a distinct microRNA transcription program in hepatocellular carcinoma development.	miRNAs miR-26a, -29c, -146a and -190 were significantly down-regulated in a subset of HCC tissues with carboxyl-terminal HBx truncation compared to their matching non-tumor tissues.
Carcinoma, Renal Cell	21229250	Specific miRNA signatures are associated with metastasis and poor prognosis in clear cell renal cell carcinoma.	let-7 family, miR-30c, miR-26a are decreased in highly aggressive primary metastatic tumours.
Carcinoma, Renal Cell	22492545	Identification of MicroRNAs associated with early relapse after nephrectomy in renal cell carcinoma patients.	Expression levels of miR-143, miR-26a, miR-145, miR-10b, miR-195, and miR-126 are lower in the tumors of RCC patients who developed tumor relapse.
Cerebral Hemorrhage	21764522	Circulating microRNA-26a: potential predictors and therapeutic targets for non-hypertensive intracerebral hemorrhage.	Circulating miR-26a is a potential predictors and therapeutic targets for non-hypertensive ICH (intracerebral hemorrhage).
Cholangiocarcinoma	22484120	MicroRNA-26a promotes cholangiocarcinoma growth by activating β-catenin.	MicroRNA-26a Promotes Cholangiocarcinoma Growth by Activating beta-catenin.
Colorectal Carcinoma	22850566	The rectal cancer microRNAome--microRNA expression in rectal cancer and matched normal mucosa.	differentially expressed
Congestive Heart Failure	20845893	Altered microRNAs in bicuspid aortic valve: a comparison between stenotic and insufficient valves.	MiR-26a:MiR-26a, miR-30b, and miR-195 were each decreased in the aortic valves of patients requiring AVR due to AS, compared to those requiring replacement due to AI.
Esophageal Neoplasms	23108995	MiR-26a regulates cell cycle and anoikis of human esophageal adenocarcinoma cells through Rb1-E2F1 signaling pathway.	MiR-26a regulates cell cycle and anoikis of human esophageal adenocarcinoma cells through Rb1-E2F1 signaling pathway
Glioblastoma	21961478	MicroRNA profile of polyunsaturated fatty acid treated glioma cells reveal apoptosis-specific expression changes.	altered expression after Polyunsaturated fatty acids (PUFAs) treatment
Heart Failure	22093502	A micro-ribonucleic acid signature associated with recovery from assist device support in 2 groups of patients with severe heart failure.	The real-time PCR confirmed lower expression in LV recovery patients for 4 miRs (15b, -1.5-fold; 23a, -2.2-fold; 26a, -1.4-fold; and 195, -1.8-fold; all p < 0.04 vs. VAD dependent). The validation cohort similarly showed lower miRs expression in LV recovery patients (23a, -1.8-fold; and 195, -1.5-fold; both p < 0.03). Furthermore, miR 23a and 195 expression in nonfailing hearts was similar to LV …
Heart Failure	17606841	MicroRNAs in the human heart: a clue to fetal gene reprogramming in heart failure.	upregulated
Hypertrophy	20525681	Mechanical stretch up-regulates microRNA-26a and induces human airway smooth muscle hypertrophy by suppressing glycogen synthase kinase-3β.	MiR-26a:stretch or enforced expression of miR-26a induces HASMC hypertrophy
Leukemia, Myeloid, Acute	20110180	MicroRNAs expression signatures are associated with lineage and survival in acute leukemias.	Of them, three (i.e., miR-146a, miR-181a/c, and miR-221), five (i.e., miR-25, miR-26a, miR-29b, miR-146a, and miR-196b), and three (i.e.,miR-26a, miR-29b, and miR-146a) miRNAs are significantly associated with overall survival (P<0.05) of the 32 ALL, 53 AML, and 40 non-M3 AML patients,
Leukemia, Myeloid, Acute	21901171	Critical Role of c-Myc in Acute Myeloid Leukemia Involving Direct Regulation of miR-26a and Histone Methyltransferase EZH2.	Critical Role of c-Myc in Acute Myeloid Leukemia Involving Direct Regulation of miR-26a and Histone Methyltransferase EZH2.
Leukemia, Myeloid, Acute	23096114	The microRNA-26a target E2F7 sustains cell proliferation and inhibits monocytic differentiation of acute myeloid leukemia cells.	The microRNA-26a target E2F7 sustains cell proliferation and inhibits monocytic differentiation of acute myeloid leukemia cells
Lung Neoplasms	22469510	MicroRNA-26a regulates tumorigenic properties of EZH2 in human lung carcinoma cells.	MicroRNA-26a regulates tumorigenic properties of EZH2 in human lung carcinoma cells.
Lung Neoplasms	22885155	MiR-26a enhances metastasis potential of lung cancer cells via AKT pathway by targeting PTEN.	MiR-26a enhances metastasis potential of lung cancer cells via AKT pathway by targeting PTEN.
Lymphoma	19197161	Repressing the repressor: a new mode of MYC action in lymphomagenesis.	miR-26a: repressed by MYC
Lymphoma, Mantle-Cell	20485376	Mantle cell lymphoma: transcriptional regulation by microRNAs.	miR-26a:NF-kappaB subunit nuclear translocation to be regulated by the expression of miR-26a
Lymphoma, T-Cell	21921041	Dysregulated microRNAs affect pathways and targets of biologic relevance in nasal-type natural killer/T-cell lymphoma.	Re-expression of downregulated miRNAs, such as mir-101, mir-26a, mir26b, mir-28-5 and mir-363, reduced the growth of NK cell line and modulated the expression of their predicted target genes.
Melanoma	23190898	MicroRNA-26a is strongly downregulated in melanoma and induces cell death through repression of silencer of death domains (SODD).	MicroRNA-26a Is Strongly Downregulated in Melanoma and Induces Cell Death through Repression of Silencer of Death Domains
Multiple Endocrine Neoplasia Type 1	22409234	The regulatory network menin-microRNA 26a as a possible target for RNA-based therapy of bone diseases.	The authors found that in hADSCs the siRNA-induced silencing of MEN1 mRNA resulted in a down regulation of miR-26a, with a consequent up-regulation of SMAD1 protein.
Nasopharyngeal Neoplasms	21199804	MiR-26a inhibits cell growth and tumorigenesis of nasopharyngeal carcinoma through repression of EZH2.	MiR-26a Inhibits Cell Growth and Tumorigenesis of Nasopharyngeal Carcinoma through Repression of EZH2
Nasopharyngeal Neoplasms	21368858	Enhancer of Zeste homolog 2 (EZH2) is overexpressed in recurrent nasopharyngeal carcinoma and is regulated by miR-26a, miR-101, and miR-98.	Enhancer of Zeste homolog 2 (EZH2) is overexpressed in recurrent nasopharyngeal carcinoma and is regulated by miR-26a, miR-101, and miR-98.
Pancreatic Neoplasms	22086681	Metformin inhibits cell proliferation, migration and invasion by attenuating CSC function mediated by deregulating miRNAs in pancreatic cancer cells.	We found that metformin significantly decreased cell survival, clonogenicity, wound healing capacity, sphere-forming capacity (pancreatospheres), and increased disintegration of pancreatospheres in both gemcitabine-sensitive and gemcitabine-resistant PC cells. Metformin also decreased the expression of CSC markers, CD44, EpCAM, EZH2, Notch-1, Nanog and Oct4, and caused re-expression of miRNAs (le…
Pancreatic Neoplasms	22245693	Metformin alters the expression profiles of microRNAs in human pancreatic cancer cells.	Metformin up-regulated the expression of miR-26a, miR-192 and let-7c in a dose-dependent manner. Forced expression of miR-26a significantly inhibited cell proliferation, invasion, migration and increased cell apoptosis, whereas knockdown of miR-26a obtained the opposite effect.
Parkinson Disease	21295623	Identification of blood microRNAs associated to Parkinsonĭs disease.	miR-1, miR-22* and miR-29 expression levels allowed to distinguish non-treated PD from healthy subjects, miR-16-2*, miR-26a2* and miR30a differentiated treated from untreated patients.
Parkinson Disease	22003392	Convergence of miRNA expression profiling, α-synuclein interacton and GWAS in Parkinson's disease.	miR-26a: differentially expressed in PBMCs (peripheral blood mononuclear cells) of PD patients and controls.
Pituitary Adenoma	23525216	miR-26a plays an important role in cell cycle regulation in ACTH-secreting pituitary adenomas by modulating protein kinase Cδ.	miR-26a Plays an Important Role in Cell Cycle Regulation in ACTH-Secreting Pituitary Adenomas by Modulating Protein Kinase C
Preeclampsia	22187671	Circulating microRNAs are elevated in plasma from severe preeclamptic pregnancies.	Seven microRNAs, namely miR-24, miR-26a, miR-103, miR-130b, miR-181a, miR-342-3p, and miR-574-5p, were validated to be elevated in plasma from severe pre-eclamptic pregnancies by using real-time quantitative stem-loop reverse-transcription polymerase chain reaction analysis.
Prostate Neoplasms	21539977	Circulating microRNAs (miRNA) in serum of patients with prostate cancer.	We observed correlations with clinical-pathologic parameters: miR-16, miR-195, and miR-26a were significantly correlated with surgical margin positivity; miR-195 and miR-let7i were significantly correlated with the Gleason score.
hsa-miR-30d
Disease	PMID	Title	Description
Adenocarcinoma, Lung	24903339	Lung adenocarcinoma subtypes definable by lung development-related miRNA expression profiles in association with clinicopathologic features.	Lung adenocarcinoma subtypes definable by lung development-related miRNA expression profiles in association with clinicopathologic features.
Aortic Aneurysm, Thoracic	21334170	A microRNA profile comparison between thoracic aortic dissection and normal thoracic aorta indicates the potential role of microRNAs in contributing to thoracic aortic dissection pathogenesis.	dysregulated
Atrial Fibrillation	22407060	Expression of miR-133 and miR-30 in chronic atrial fibrillation in canines.	both miR-133 and miR-30 play an important role in controlling structural changes in chronic AF
Breast Neoplasms	16754881	microRNAs exhibit high frequency genomic alterations in human cancer.	copy number gain
Breast Neoplasms	24517586	Integrated analysis of microRNA and mRNA expression and association with HIF binding reveals the complexity of microRNA expression regulation under hypoxia.	Integrated analysis of microRNA, mRNA and ChIP-seq data in a model cell line supports the hypothesis that microRNA expression under hypoxia is regulated at transcriptional and post-transcriptional level, with the presence of HIF binding sites at microRNA genomic loci associated with up-regulation. The identification of hypoxia and HIF regulated microRNAs relevant for breast cancer is important fo…
Carcinoma, Hepatocellular	22027761	1,3,4-tri-O-galloyl-6-O-caffeoyl-β-D-glucopyranose, a new anti-proliferative ellagitannin, regulates the expression of microRNAs in HepG(2) cancer cells.	This miRNA was down-regulated in HepG2 cells treated with BJA32515.
Carcinoma, Hepatocellular	21319996	Global regulation on microRNA in hepatitis B virus-associated hepatocellular carcinoma.	miR-30d and miR-151 were amplified in ~50% of Hepatitis B Virus-Associated HCC tumor tissues
Carcinoma, Lung. Non-Small-Cell	23756108	Clinical evaluation of microRNA expression profiling in non small cell lung cancer.	Plasma miR-21, miR-30d, miR-451, miR-10a, miR-30e-5p and miR-126*, miR-126, miR-145) were differentially expressed
Carcinoma, Lung. Non-Small-Cell	20194856	Serum microRNA signatures identified in a genome-wide serum microRNA expression profiling predict survival of non-small-cell lung cancer.	significantly associated with overal survival
Carcinoma, Lung. Non-Small-Cell	25843294	MicroRNA-30d-5p inhibits tumour cell proliferation and motility by directly targeting CCNE2 in non-small cell lung cancer.	MicroRNA-30d-5p inhibits tumour cell proliferation and motility by directly targeting CCNE2 in non-small cell lung cancer.
Carcinoma, Renal Cell	23416459	MiR-30d induces apoptosis and is regulated by the Akt/FOXO pathway in renal cell carcinoma.	MiR-30d induces apoptosis and is regulated by the Akt/FOXO pathway in renal cell carcinoma
Diabetic Nephropathy	26930277	Urinary Exosomal miRNA Signature in Type II Diabetic Nephropathy Patients.	In conclusion, urinary exosomal miRNA content is altered in type II diabetic patients with DN. Deregulated miR-320c, which might have an impact on the TGF-β-signaling pathway via targeting thrombospondin 1 (TSP-1) shows promise as a novel candidate marker for disease progression in type II DN that should be evaluated in future studies.
Gestational Diabetes	26302821	A MicroRNA Signature in Gestational Diabetes Mellitus Associated with Risk of Macrosomia.	Our data identified a miRNA signature involvement in GDM which may contribute to macrosomia through enhancing EGFR signaling.
Glaucoma	27064390	MicroRNA Profiling in Aqueous Humor of Individual Human Eyes by Next-Generation Sequencing.	Our data illustrate the feasibility of miRNA analysis by NGS in small individual aqueous humor samples. Intraocular cells as well as blood plasma contribute to the extracellular aqueous humor miRNome. The data suggest possible roles of miRNA in intraocular cell adhesion and signaling by TGF-β and Wnt, which are important in intraocular pressure regulation and glaucoma.
Heart Failure	25995320	Circulating MicroRNA-30d Is Associated With Response to Cardiac Resynchronization Therapy in Heart Failure and Regulates Cardiomyocyte Apoptosis: A Translational Pilot Study.	Baseline plasma miR-30d level is associated with response to CRT in HFDYS in this translational pilot study. MiR-30d increase in cardiomyocytes correlates with areas of increased wall stress in HFDYS and is protective against deleterious tumor necrosis factor signaling.
Heart Failure	26858295	Letter by Sardu et al Regarding Article, "Circulating MicroRNA-30d Is Associated With Response to Cardiac Resynchronization Therapy in Heart Failure and Regulates Cardiomyocyte Apoptosis: A Translational Pilot Study".	Letter by Sardu et al Regarding Article, Circulating MicroRNA-30d Is Associated With Response to Cardiac Resynchronization Therapy in Heart Failure and Regulates Cardiomyocyte Apoptosis: A Translational Pilot Study.
Heart Failure	26858296	Response to Letter Regarding Article, "Circulating MicroRNA-30d Is Associated With Response to Cardiac Resynchronization Therapy in Heart Failure and Regulates Cardiomyocyte Apoptosis: A Translational Pilot Study".	Response to Letter Regarding Article, Circulating MicroRNA-30d Is Associated With Response to Cardiac Resynchronization Therapy in Heart Failure and Regulates Cardiomyocyte Apoptosis: A Translational Pilot Study.
Hepatitis C Virus Infection	19360909	MicroRNA signatures in liver diseases.	miR-30: down-regulated
Lung Neoplasms	20194856	Serum microRNA signatures identified in a genome-wide serum microRNA expression profiling predict survival of non-small-cell lung cancer.	levels of four miRNAs (ie, miR-486, miR-30d, miR-1 and miR-499) were significantly associated with overall survival
Lung Neoplasms	17028596	MicroRNAs and the hallmarks of cancer.	mir-30, mir-34 mir-30a-5p downregulated in lung cancer (Yanaihara et al., 2006)
Lupus Vulgaris	18998140	Comprehensive analysis of microRNA expression patterns in renal biopsies of lupus nephritis patients.	miR-30d: downregulation
Malignant Peripheral Nerve Sheath Tumor	24132643	EZH2-miR-30d-KPNB1 pathway regulates malignant peripheral nerve sheath tumour cell survival and tumourigenesis.	EZH2-miR-30d-KPNB1 pathway regulates malignant peripheral nerve sheath tumour cell survival and tumourigenesis.
Melanoma	16754881	microRNAs exhibit high frequency genomic alterations in human cancer.	copy number gain
Neoplasms [unspecific]	23874370	Principal component analysis based feature extraction approach to identify circulating microRNA biomarkers.	Principal component analysis based feature extraction approach to identify circulating microRNA biomarkers.
Neoplasms [unspecific]	23274497	mir-30d Regulates multiple genes in the autophagy pathway and impairs autophagy process in human cancer cells.	mir-30d Regulates multiple genes in the autophagy pathway and impairs autophagy process in human cancer cells
Neoplasms [unspecific]	23085757	miR-30d, miR-181a and miR-199a-5p cooperatively suppress the endoplasmic reticulum chaperone and signaling regulator GRP78 in cancer.	miR-30d, miR-181a and miR-199a-5p cooperatively suppress the endoplasmic reticulum chaperone and signaling regulator GRP78 in cancer
Neoplasms [unspecific]	17028596	MicroRNAs and the hallmarks of cancer.	mir-30d downregulated in six solid cancer types by SAM (Volinia et al., 2006);
Ovarian Neoplasms	16754881	microRNAs exhibit high frequency genomic alterations in human cancer.	copy number gain
Ovarian Neoplasms	22058146	A combined array-based comparative genomic hybridization and functional library screening approach identifies mir-30d as an oncomir in cancer.	A combined array-based comparative genomic hybridization (aCGH) and functional library screening approach identifies mir-30d as an oncomir in cancer.
Ovarian Neoplasms	26501435	miR-30d Blocked Transforming Growth Factor β1-Induced Epithelial-Mesenchymal Transition by Targeting Snail in Ovarian Cancer Cells.	Our results revealed that miR-30d functioned as a suppressor of ovarian cancer progression by decreasing Snail expression and thus blocking TGF-β1-induced EMT process, suggesting the potentiality of miR-30d analogs to be used as therapeutics for ovarian cancer.
Ovarian Neoplasms	22925189	MicroRNA expression in ovarian carcinoma and its correlation with clinicopathological features.	Expression of four miRNAs (miR-30c, miR-30d, miR-30e-3p, miR-370) was significantly different between carcinomas and benign ovarian tissues as well as between carcinoma and borderline tissues. An additional three miRNAs (miR-181d, miR-30a-3p, miR-532-5p) were significantly different between borderline and carcinoma tissues.
Pelvic Organ Prolapse	25630974	MicroRNA-30d and microRNA-181a regulate HOXA11 expression in the uterosacral ligaments and are overexpressed in pelvic organ prolapse.	both miR-30d and 181a are important posttranscriptional regulators of HOXA11 in the USLs and could be a potential therapeutic target for POP.
Prostate Neoplasms	23231923	Identification of miR-30d as a novel prognostic maker of prostate cancer.	Identification of miR-30d as a novel prognostic maker of prostate cancer
Prostate Neoplasms	25761682	Downregulation of miR-221, -30d, and -15a contributes to pathogenesis of prostate cancer by targeting Bmi-1.	Downregulation of miR-221, -30d, and -15a contributes to pathogenesis of prostate cancer by targeting Bmi-1.
Schizophrenia	17326821	microRNA expression in the prefrontal cortex of individuals with schizophrenia and schizoaffective disorder.	downregulation
Squamous Cell Carcinoma, Lung	20620595	The role of microRNA in human lung squamous cell carcinoma.	miR-30d:Seven human miRNAs (miR-126, miR-193a-3p, miR-30d, miR-30a, miR-101, let-7i, and miR-15a) were found to be significantly downregulated in lung SCC
Thyroid Neoplasms	24345332	Regulation of autophagy by miR-30d impacts sensitivity of anaplastic thyroid carcinoma to cisplatin.	Regulation of autophagy by miR-30d impacts sensitivity of anaplastic thyroid carcinoma to cisplatin.
Thyroid Neoplasms	22399519	Down-regulation of the miR-25 and miR-30d contributes to the development of anaplastic thyroid carcinoma targeting the polycomb protein EZH2.	Down-Regulation of the miR-25 and miR-30d Contributes to the Development of Anaplastic Thyroid Carcinoma Targeting the Polycomb Protein EZH2.
hsa-miR-339
Disease	PMID	Title	Description
Alzheimer Disease	24352696	MicroRNA-339-5p down-regulates protein expression of β-site amyloid precursor protein-cleaving enzyme 1 (BACE1) in human primary brain cultures and is reduced in brain tissue specimens of Alzheimer disease subjects.	MicroRNA-339-5p down-regulates protein expression of β-site amyloid precursor protein-cleaving enzyme 1 (BACE1) in human primary brain cultures and is reduced in brain tissue specimens of Alzheimer disease subjects.
Breast Neoplasms	16754881	microRNAs exhibit high frequency genomic alterations in human cancer.	copy number gain
Breast Neoplasms	24846313	miRNA expression in breast cancer varies with lymph node metastasis and other clinicopathologic features.	miRNA expression in breast cancer varies with lymph node metastasis and other clinicopathologic features.
Carcinoma, Gastric	26391641	MicroRNA-339, an epigenetic modulating target is involved in human gastric carcinogenesis through targeting NOVA1.	These findings uncover a novel role for miR-339 in gastric carcinogenesis, and restoration of miR-339 could be considered as a potential therapeutic strategy for GC treatment.
Carcinoma, Renal Cell	22440013	Circulating miR-378 and miR-451 in serum are potential biomarkers for renal cell carcinoma.	miR-339-3p: Up-regulated in the blook serum of patients with renal cell carcinoma compared to healthy controls.
Colon Neoplasms	25193859	MicroRNA-339-5p inhibits colorectal tumorigenesis through regulation of the MDM2/p53 signaling.	MicroRNA-339-5p inhibits colorectal tumorigenesis through regulation of the MDM2/p53 signaling.
Colorectal Carcinoma	23696794	MiR-339-5p regulates the growth, colony formation and metastasis of colorectal cancer cells by targeting PRL-1.	MiR-339-5p Regulates the Growth, Colony Formation and Metastasis of Colorectal Cancer Cells by Targeting PRL-1.
Coronary Artery Disease	24913032	Integrated microRNA-mRNA analysis of coronary artery disease.	miR-545-TFEC and miR-585-SPOCK1 were highly positively correlated (ρ = 0.808091264; ρ = 0.874680776) in CAD samples.Therefore, differentially expressed miRNAs might participate in the pathogenesis of CAD by regulating their target genes.
Eosinophilic Esophagitis	22391115	MicroRNA signature in patients with eosinophilic esophagitis, reversibility with glucocorticoids, and assessment as disease biomarkers.	miR-339-5p: upregulated
Heart Failure	17606841	MicroRNAs in the human heart: a clue to fetal gene reprogramming in heart failure.	downregulated
Leukemia	19022373	MicroRNA expression changes during human leukemic HL-60 cell differentiation induced by 4-hydroxynonenal, a product of lipid peroxidation.	miR-339: upregulated during human leukemic HL-60 cell differentiation induced by 4-hydroxynonenal
Leukemia-Lymphoma, Precursor B-Cell Lymphoblastic	19206004	Differential microRNA expression in childhood B-cell precursor acute lymphoblastic leukemia.	miR-339: up-regulated
Lymphoma, Large B-Cell, Diffuse	25723320	Comprehensive miRNA sequence analysis reveals survival differences in diffuse large B-cell lymphoma patients.	Comprehensive miRNA sequence analysis reveals survival differences in diffuse large B-cell lymphoma patients
Melanoma	16754881	microRNAs exhibit high frequency genomic alterations in human cancer.	copy number gain
Neuroblastoma	22244746	Integrated analysis of mRNA and microRNA expression in mature neurons, neural progenitor cells and neuroblastoma cells.	miR-339-5p: under-expressed in mature neuron.
Oral Mucosa Leukoplakia	25576219	MicroRNA expression profiling and functional annotation analysis of their targets associated with the malignant transformation of oral leukoplakia.	a miRNA-mRNA regulatory network associated with the malignant transformation of OLK, and screened out some miRNAs and transcription factors that may have prominent roles during OLK malignant progression.
Ovarian Neoplasms	16754881	microRNAs exhibit high frequency genomic alterations in human cancer.	copy number gain
Polycythemia Vera	17976518	Regulated expression of microRNAs in normal and polycythemia vera erythropoiesis.	biphasic regulation
Thyroid Neoplasms	25404690	microRNA-339-5p modulates Na+/I- symporter-mediated radioiodide uptake.	hNIS-mediated RAIU can be modulated by miRs, and that the same miRs may also play roles in the development or maintenance of thyroid malignancy. Accordingly, miRs may serve as emerging targets to halt the progression of thyroid cancer and to enhance the efficacy of radioiodine therapy.
hsa-miR-26b
Disease	PMID	Title	Description
Acute Myocardial Infarction	26046358	MicroRNA Stability in Postmortem FFPE Tissues: Quantitative Analysis Using Autoptic Samples from Acute Myocardial Infarction Patients.	This study highlights the stability of miRNAs after death and long-term fixation, validating their use as reliable biomarkers for AMI during postmortem examination.
Adenocarcinoma, Lung	24815696	Huaier suppresses proliferation and induces apoptosis in human pulmonary cancer cells via upregulation of miR-26b-5p.	Huaier suppresses proliferation and induces apoptosis in human pulmonary cancer cells via upregulation of miR-26b-5p.
Adenovirus Infection	20634878	High-throughput sequencing of microRNAs in adenovirus type 3 infected human laryngeal epithelial cells.	miR-26b:A total of 44 miRNAs demonstrated high expression and 36 miRNAs showed lower expression in the AD3 infected cells than control
Alzheimer Disease	24027266	MiR-26b, upregulated in Alzheimer's disease, activates cell cycle entry, tau-phosphorylation, and apoptosis in postmitotic neurons.	MiR-26b, upregulated in Alzheimer's disease, activates cell cycle entry,tau-phosphorylation, and apoptosis in postmitotic neurons.
Anemia	21921042	Epigenetic and molecular profiles of erythroid cells after hydroxyurea treatment in sickle cell anemia.	Expression of miR-26b and miR-151-3p were both associated with HbF levels at MTD (maximum tolerated dose).
Atherosclerosis	26333279	MicroRNA profiling in migraine without aura: pilot study.	A specific circulating miRNAs profile is associated with migraine without aura. Remarkably, the same miRNAs are known to be modulated in the setting of atherosclerosis and stroke in humans. This study represents a first step towards further characterization of MO diagnosis/pathophysiology, also in relation to its link with cardiovascular risk.
Atrial Fibrillation	26567235	MicroRNA Regulatory Network Revealing the Mechanism of Inflammation in Atrial Fibrillation.	In conclusion, the microRNA regulatory network sheds new light on the molecular mechanism of AF with this non-coding regulated model.
Breast Neoplasms	21510944	MicroRNA-26b is underexpressed in human breast cancer and induces cell apoptosis by targeting SLC7A11.	MicroRNA-26b is underexpressed in human breast cancer and induces cell apoptosis by targeting SLC7A11.
Breast Neoplasms	23374284	MiRNA-26b inhibits proliferation by targeting PTGS2 in breast cancer.	MiRNA-26b inhibits proliferation by targeting PTGS2 in breast cancer
Breast Neoplasms	25536365	Annexin-A1 regulates microRNA-26b* and microRNA-562 to directly target NF-κB and angiogenesis in breast cancer cells.	ANXA1-regulated miR26b* and miR562 may play a role in wound healing and tumor-induced endothelial cell tube formation by targeting NF-κB expression and point towards a potential therapeutic target for breast cancer.
Breast Neoplasms	23939832	MiR-26b is down-regulated in carcinoma-associated fibroblasts from ER-positive breast cancers leading to enhanced cell migration and invasion.	MiR-26b is down-regulated in carcinoma-associated fibroblasts from ER-positive breast cancers leading to enhanced cell migration and invasion.
Carcinoma, Cervical	26191262	Aberrant expression of microRNA-26b and its prognostic potential in human cervical cancer.	Our results showed that reduced miR-26b was correlated with tumor development and poor prognosis in human cervical cancer. The status of miR-26b expression may be a potential prognostic biomarker for cervical cancer patients.
Carcinoma, Colon	24785257	MicroRNA-26b represses colon cancer cell proliferation by inhibiting lymphoid enhancer factor 1 expression.	MicroRNA-26b represses colon cancer cell proliferation by inhibiting lymphoid enhancer factor 1 expression.
Carcinoma, Hepatocellular	24565101	MicroRNA-26b suppresses the NF-κB signaling and enhances the chemosensitivity of hepatocellular carcinoma cells by targeting TAK1 and TAB3.	These data suggest that miR-26b suppresses NF-κB signaling and thereby sensitized HCC cells to the doxorubicin-induced apoptosis by inhibiting the expression of TAK1 and TAB3. Our findings highlight miR-26b as a potent inhibitor of the NF-κB pathway and an attractive target for cancer treatment.
Carcinoma, Hepatocellular	24890815	MicroRNA-26b inhibits epithelial-mesenchymal transition in hepatocellular carcinoma by targeting USP9X.	MicroRNA-26b inhibits epithelial-mesenchymal transition in hepatocellular carcinoma by targeting USP9X.
Carcinoma, Hepatocellular	26843134	MicroRNA-26b Enhances the Radiosensitivity of Hepatocellular Carcinoma Cells by Targeting EphA2.	MicroRNA-26b Enhances the Radiosensitivity of Hepatocellular Carcinoma Cells by Targeting EphA2.
Carcinoma, Hepatocellular	26078955	Mcl-1 Is a Novel Target of miR-26b That Is Associated with the Apoptosis Induced by TRAIL in HCC Cells.	Our study showed that miR-26b was a negative regulator of Mcl-1 gene and sensitized TRAIL-inducing apoptosis in HCC cells, suggesting that the miR-26b-Mcl-1 pathway might be a novel target for the treatment of HCC.
Carcinoma, Hepatocellular	26229398	MicroRNA expression in hepatitis C virus-related malignancies: A brief review.	In summary, all the reported results suggest that differences in miRNA expression exist between HCV-related and HCV-negative NHLs, and further studies will be useful to ascertain if miRNAs are involved in the pathogenesis of HCV-related lymphomas and whether they can be used as biomarkers.
Carcinoma, Hepatocellular, HCV-Related	26272105	Deregulation of microRNA expression in peripheral blood mononuclear cells from patients with HCV-related malignancies.	This study shows that some microRNAs are differently expressed in peripheral blood mononuclear cells from hepatitis C virus patients who develop hepatocellular carcinoma or lymphoma, while others share a common behavior. Thus,analysis of the expression of microRNAs could be a noninvasive marker of hepatitis C virus-related carcinogenesis. This analysis could be a suitable tool for identifying the…
Carcinoma, Lung. Non-Small-Cell	26827826	MicroRNA-26b suppresses the metastasis of non-small cell lung cancer by targeting MIEN1 via NF-κB/MMP-9/VEGF pathways.	MicroRNA-26b suppresses the metastasis of non-small cell lung cancer by targeting MIEN1 via NF-κB/MMP-9/VEGF pathways.
Carcinoma, Ovarian	26204489	MiR-26b/KPNA2 axis inhibits epithelial ovarian carcinoma proliferation and metastasis through downregulating OCT4.	MiR-26b/KPNA2 axis inhibits epithelial ovarian carcinoma proliferation and metastasis through downregulating OCT4.
Carcinoma, Renal Cell	22440013	Circulating miR-378 and miR-451 in serum are potential biomarkers for renal cell carcinoma.	miR-26b*: Up-regulated in the blook serum of patients with renal cell carcinoma compared to healthy controls.
Cholangiocarcinoma	25691459	Omega-3 Polyunsaturated Fatty Acids Upregulate 15-PGDH Expression in Cholangiocarcinoma Cells by Inhibiting miR-26a/b Expression.	Omega-3 Polyunsaturated Fatty Acids Upregulate 15-PGDH Expression in Cholangiocarcinoma Cells by Inhibiting miR-26a/b Expression.
Colitis, Ulcerative	26083618	miRNA-26b Overexpression in Ulcerative Colitis-associated Carcinogenesis.	We suggest that miR-26b could serve as a biomarker for inflammation-associated processes in the gastrointestinal system. Because miR-26b expression is downregulated in sporadic colon cancer, it could discriminate between UCC and the sporadic cancer type.
Colorectal Adenocarcinoma	20413677	Association of microRNA expression with microsatellite instability status in colorectal adenocarcinoma.	miR-26b:nine(miR-192, -215, -26b, -143, -145, -191, -196a, -16, and let-7a) were under-expressed in CRC
Colorectal Cancer	26308439	Clinical Value of miR-26b Discriminating Ulcerative Colitis-associated Colorectal Cancer in the Subgroup of Patients with Metastatic Disease.	Clinical Value of miR-26b Discriminating Ulcerative Colitis-associated Colorectal Cancer in the Subgroup of Patients with Metastatic Disease.
Colorectal Cancer	23922874	Nicotinamide phosphoribosyl transferase (Nampt) is a target of microRNA-26b in colorectal cancer cells.	Nicotinamide phosphoribosyl transferase (Nampt) is a target of microRNA-26b in colorectal cancer cells.
Colorectal Cancer	24078989	MicroRNA in colorectal cancer: new perspectives for diagnosis, prognosis and treatment.	MiRNAs might soon represent novel prognostic and diagnostic tools in patients at high risk of CRC or being diagnosed with CRC.
Colorectal Carcinoma	21406606	Integrated microRNA and mRNA expression profiling in a rat colon carcinogenesis model: effect of a chemo-protective diet.	Diet and carcinogen exposure modulated a number of microRNAs (miR-16, miR-19b, miR-21, miR26b, miR27b, miR-93 and miR-203) linked to canonical oncogenic signaling pathways.
Colorectal Carcinoma	22850566	The rectal cancer microRNAome--microRNA expression in rectal cancer and matched normal mucosa.	differentially expressed
Diabetes Mellitus	26636106	Cardiac Resynchronization Therapy Outcomes in Type 2 Diabetic Patients: Role of MicroRNA Changes.	CRT may lead to left ventricular reverse remodeling, with LVEF, NYHA functional class, and 6MWT improvement in both diabetic and nondiabetic adult patients.These observations have been confirmed by other authors in a population of elderly diabetic patients, a part of 6MWT improvement, that is not CRT-induced in elderly diabetes.
Eclampsia	19642860	Differential expression of microRNAs in the placentae of Chinese patients with severe pre-eclampsia.	increased in placenta
Essential Hypertension	26358152	Hypertrophic and antihypertrophic microRNA levels in peripheral blood mononuclear cells and their relationship to left ventricular hypertrophy in patients with essential hypertension.	Hypertrophic and antihypertrophic microRNA levels in peripheral blood mononuclear cells and their relationship to left ventricular hypertrophy in patients with essential hypertension.
Gastric Neoplasms	22112324	miRNA signature associated with outcome of gastric cancer patients following chemotherapy.	A miRNA signature distinguishing gastric cancer from normal stomach epithelium was identified. 30 miRNAs were significantly inversely correlated with TTP whereas 28 miRNAs were significantly positively correlated with TTP of 82 cancer patients (P<0.05). This miRNA is associated with chemosensitivity
Gastric Neoplasms	22407237	Clinicopathological and prognostic significance of microRNA-107 and its relationship to DICER1 mRNA expression in gastric cancer.	In the analysis by real-time PCR-based miRNA arrays using pooled RNA samples from five gastric cancer patients, expression of miR-107, miR-21, miR-196a, miR-26b, miR-9, miR-142-3p, miR-30b, miR-150, miR-191 and miR-17 was found to be upregulation.miR-107 expression showed significant association with depth of tumor invasion, lymph node metastasis and stage. In Kaplan-Meier survival curve analysis…
Glioma	21264258	Role of microRNA-26b in glioma development and its mediated regulation on EphA2.	This study demonstrated that miR-26b may act as a tumor suppressor in glioma and it directly regulates EphA2 expression. EphA2 is a direct target of miR-26b, and the down-regulation of EphA2 mediated by miR-26b is dependent on the binding of miR-26b to a
Head And Neck Neoplasms	22811001	Circulating miRNA is a novel marker for head and neck squamous cell carcinoma.	In addition, the expression levels of miR-21 and miR-26b were both reduced in post-operative HNSCC patients with good prognosis.
Heart Failure	23736534	Circulating microRNA changes in heart failure patients treated with cardiac resynchronization therapy: responders vs. non-responders.	Changed circulating miRNA-26b-5p, miRNA-145-5p, miRNA-92a-3p, miRNA-30e-5p, and miRNA-29a-3p
Hepatitis B Virus Infection	25342750	MicroRNA-26b inhibits hepatitis B virus transcription and replication by targeting the host factor CHORDC1 protein.	MicroRNA-26b inhibits hepatitis B virus transcription and replication by targeting the host factor CHORDC1 protein.
Hypertrophy	22219180	GATA4 expression is primarily regulated via a miR-26b-dependent post-transcriptional mechanism during cardiac hypertrophy.	GATA4 expression is primarily regulated via a miR-26b-dependent post-transcriptional mechanism during cardiac hypertrophy.
Lichen Planus	22017396	Increased levels of COX-2 in oral lichen planus supports an autoimmune cause of the disease.	Levels of COX-2 mRNA were significantly higher while levels of miR-26b were significantly lower in OLP lesions compared to controls. Increased expression of COX-2 and decreased expression of miR-26b in OLP suggests both to play a role in OLP.
Lung Neoplasms	25100863	MicroRNA-26a/b regulate DNA replication licensing, tumorigenesis, and prognosis by targeting CDC6 in lung cancer.	MicroRNA-26a/b regulate DNA replication licensing, tumorigenesis, and prognosis by targeting CDC6 in lung cancer.
Lung Neoplasms	26068649	Down-regulation of microRNA-26b modulates non-small cell lung cancer cells chemoresistance and migration through the association of PTEN.	Down-regulation of microRNA-26b modulates non-small cell lung cancer cells chemoresistance and migration through the association of PTEN.
Lung Neoplasms	21901137	Coordinated regulation of ATF2 by miR-26b in γ-irradiated lung cancer cells.	Expression of miR-26b was down regulated, and its target activating transcription factor 2 (ATF2) mRNA was up regulated in ж┿irradiated H1299 cells.
Lung Neoplasms	26744864	MiR-26b suppresses tumor cell proliferation, migration and invasion by directly targeting COX-2 in lung cancer.	Taken together, our results demonstrate that miR-26b could suppress lung cancer cells proliferation, migration and invasion by directly negative regulation of COX-2. MiR-26b could serve as a novel potential marker for NSCLC therapy.
Lymphoma, B-Cell	18066065	Widespread microRNA repression by Myc contributes to tumorigenesis.	c-Myc repressed this miRNA
Lymphoma, Non-Hodgkin	23978716	Hepatitis C-associated B-cell non-Hodgkin lymphomas: the emerging role of miRNA-26b.	Hepatitis C-associated B-cell non-Hodgkin lymphomas: the emerging role of miRNA-26b.
Lymphoma, T-Cell	21921041	Dysregulated microRNAs affect pathways and targets of biologic relevance in nasal-type natural killer/T-cell lymphoma.	Re-expression of downregulated miRNAs, such as mir-101, mir-26a, mir26b, mir-28-5 and mir-363, reduced the growth of NK cell line and modulated the expression of their predicted target genes.
Melanoma	26872428	MiR-26b inhibits melanoma cell proliferation and enhances apoptosis by suppressing TRAF5-mediated MAPK activation.	MiR-26b inhibits melanoma cell proliferation and enhances apoptosis by suppressing TRAF5-mediated MAPK activation.
Melanoma	24023765	In-depth characterization of microRNA transcriptome in melanoma.	we found extensive sequence variations (isomiRs) and other non-coding small RNAs revealing a complex melanoma transcriptome. Deep-sequencing small RNAs directly from clinically defined specimens provides a robust strategy to improve melanoma diagnostics.
Neoplasms [unspecific]	25668004	MicroRNA expression signature of oral squamous cell carcinoma: functional role of microRNA-26a/b in the modulation of novel cancer pathways.	Loss of tumour-suppressive miR-26a/b enhanced cancer cell migration and invasion in OSCC through direct regulation of TMEM184B. Our data describing pathways regulated by tumour-suppressive miR-26a/b provide new insights into the potential mechanisms of OSCC oncogenesis and metastasis.
Neoplasms [unspecific]	25571061	Novel prediction of anticancer drug chemosensitivity in cancer cell lines: evidence of moderation by microRNA expressions.	miRNAs could serve not only as prognostic biomarkers for cancer treatment outcome but also as interventional agents to modulate desired chemosensitivity.
Obesity	24807789	Expression of microRNA-26b, an obesity-related microRNA, is regulated by free fatty acids, glucose, dexamethasone and growth hormone in human adipocytes.	Expression of microRNA-26b, an obesity-related microRNA, is regulated by free fatty acids, glucose, dexamethasone and growth hormone in human adipocytes.
Obesity	26016996	Obesity-associated microRNA-26b regulates the proliferation of human preadipocytes via arrest of the G1/S transition.	Obesity-associated microRNA-26b regulates the proliferation of human preadipocytes via arrest of the G1/S transition.
Obesity	25999046	MiR-26b modulates insulin sensitivity in adipocytes by interrupting the PTEN/PI3K/AKT pathway.	Decreased miR-26b expression in VAT may be involved in obesity-related IR by interrupting the PTEN/PI3K/AKT pathway.
Osteosarcoma	25761878	MicroRNA-26b inhibits metastasis of osteosarcoma via targeting CTGF and Smad1.	MicroRNA-26b inhibits metastasis of osteosarcoma via targeting CTGF and Smad1.
Osteosarcoma	26681033	MicroRNA-26b inhibits osteosarcoma cell migration and invasion by down-regulating PFKFB3 expression.	miR- 26b may inhibit osteosarcoma cell proliferation, migration, and invasion by regulating PFKFB3 protein expression.miR-26b may have a tumor suppressor role in tumor occurrence and development.
Osteosarcoma	25672572	miR-26b inhibits proliferation, migration, invasion and apoptosis induction via the downregulation of 6-phosphofructo-2-kinase/fructose-2,6-bisphosphatase-3 driven glycolysis in osteosarcoma cells.	miR-26b inhibits proliferation, migration, invasion and apoptosis induction via the downregulation of 6-phosphofructo-2-kinase/fructose-2,6-bisphosphatase-3 driven glycolysis in osteosarcoma cells.
Pancreatic Neoplasms	24449318	MicroRNA biomarkers in whole blood for detection of pancreatic cancer.	MicroRNA biomarkers in whole blood for detection of pancreatic cancer.
Pancreatic Neoplasms	26516699	Changes in microRNA (miRNA) expression during pancreatic cancer development and progression in a genetically engineered KrasG12D;Pdx1-Cre mouse (KC) model.	Overall, the present study aids an understanding of miRNA expression patterns during PC pathogenesis and helps to facilitate the identification of promising and novel early diagnostic/prognostic markers and therapeutic targets.
Peripheral Vascular Disease	24129592	Differential microRNA expression profiles in peripheral arterial disease.	A 12-miRNA PAD-specific signature, which includes let 7e, miR-15b, -16, -20b, -25, -26b,-27b, -28-5p, -126, -195, -335, and -363, was further investigated and validated in 2 additional sample sets. Each of these 12 miRNAs exhibited good diagnostic value as evidenced by receiver operating characteristic curve analyses.
Pleural Mesothelioma	26262875	Two Different Serum MiRNA Signatures Correlate with the Clinical Outcome and Histological Subtype in Pleural Malignant Mesothelioma Patients.	In conclusion, we suggest that miRNA signature A is predictive of sarcomatoid histotype and of worse prognosis in MPM.
Polycythemia Vera	17976518	Regulated expression of microRNAs in normal and polycythemia vera erythropoiesis.	Comparative analyses of control and PV EPs suggested increased levels of miR-451, miR-16, miR-21, and miR-26b and decreased levels of miR-150 and miR-221 in PV group, Expression of miR-150 progressively declined with erythroid differentiation, its expression decreased ninefold (p < 0.05) from days 7 to 11.
Posterior Capsule Opacification	25063219	MiRNA-26b inhibits the proliferation, migration, and epithelial-mesenchymal transition of lens epithelial cells.	MiRNA-26b inhibits the proliferation, migration, and epithelial-mesenchymal transition of lens epithelial cells.
Preeclampsia	23830491	MicroRNA expression profiles in placenta with severe preeclampsia using a PNA-based microarray.	Several miRNAs are found to be dysregulated in placentas of PE patients and they seem to be closely associated with the early pathogenesis of PE. Further study is necessary to develop tools for early detection and management.
Prostate Neoplasms	26063484	MicroRNA-26a/b directly regulate La-related protein 1 and inhibit cancer cell invasion in prostate cancer.	MicroRNA-26a/b directly regulate La-related protein 1 and inhibit cancer cell invasion in prostate cancer.
Prostate Neoplasms	26920049	MiR-26b inhibits autophagy by targeting ULK2 in prostate cancer cells.	MiR-26b inhibits autophagy by targeting ULK2 in prostate cancer cells.
Psoriasis	27015452	Psoriasis Skin Inflammation-Induced microRNA-26b Targets NCEH1 in Underlying Subcutaneous Adipose Tissue.	Psoriasis Skin Inflammation-Induced microRNA-26b Targets NCEH1 in Underlying Subcutaneous Adipose Tissue.
Respiratory Syncytial Virus Pneumonia	26222045	Respiratory syncytial virus infection inhibits TLR4 signaling via up-regulation of miR-26b.	This study reveals that RSV infection inhibits TLR4 signaling via up-regulation of miR-26b, which provides a potential therapeutic target for preventing and treating RSV infection.
Rheumatoid Arthritis	26088648	MicroRNA-26b inhibits cell proliferation and cytokine secretion in human RASF cells via the Wnt/GSK-3β/β-catenin pathway.	MiR-26b regulates β-catenin and CyclinD1 levels by inhibiting GSK-3β expression, which in-turn alters the Wnt/GSK-3β/β-catenin pathway to lower RAFLS proliferation and elevate cell apoptosis and the secretion of TNF-α,IL-1β and IL-6 cytokines. Therefore, our results show that miR-26B plays a central role in inhibiting the inflammation associated with rheumatoid arthritis.
Rhinosinusitis	26413631	Differentially Expressed miRNA in Inflammatory Mucosa of Chronic Rhinosinusitis.	The results from this study may further reveal the relationship between miRNA expressions and inflammation. These results can also provide an important mechanism (primitive data) on the occurrence of chronic sinusitis and nasal polyps.
Schizophrenia	26450699	MicroRNA-derived network analysis of differentially methylated genes in schizophrenia, implicating GABA receptor B1 [GABBR1] and protein kinase B [AKT1].	the notion that microRNAs fine-tune the amount of proteins acting in the same biological pathways in schizophrenia, giving further support to the emerging theory of competing endogenous RNAs.
Schizophrenia	17326821	microRNA expression in the prefrontal cortex of individuals with schizophrenia and schizoaffective disorder.	downregulation
Squamous Cell Carcinoma, Tongue	25483152	miR-26b is downregulated in human tongue squamous cell carcinoma and regulates cell proliferation and metastasis through a COX-2-dependent mechanism.	miR-26b serves as a tumor suppressor by targeting COX-2 and calls for the use of miR-26b as a potential therapeutic tool for human tongue squamous cell carcinoma, where COX-2 is often hyperactivated.
Stroke	26333279	MicroRNA profiling in migraine without aura: pilot study.	A specific circulating miRNAs profile is associated with migraine without aura. Remarkably, the same miRNAs are known to be modulated in the setting of atherosclerosis and stroke in humans. This study represents a first step towards further characterization of MO diagnosis/pathophysiology, also in relation to its link with cardiovascular risk.
hsa-miR-29a
Disease	PMID	Title	Description
Acquired Immunodeficiency Syndrome	16236258	Targets for human encoded microRNAs in HIV genes.	miRNAs expressed in T-cells can repress nef function and thus influence disease progression.
Acquired Immunodeficiency Syndrome	19102781	Human cellular microRNA hsa-miR-29a interferes with viral nef protein expression and HIV-1 replication.	miR-29a: Human cellular microRNA hsa-miR-29a interferes with viral nef protein expression and HIV-1 replication
Adenocarcinoma, Lung	25171863	MicroRNA-29a suppresses the growth, migration, and invasion of lung adenocarcinoma cells by targeting carcinoembryonic antigen-related cell adhesion molecule 6.	MicroRNA-29a suppresses the growth, migration, and invasion of lung adenocarcinoma cells by targeting carcinoembryonic antigen-related cell adhesion molecule 6.
Alzheimer Disease	22155483	Blood serum miRNA: non-invasive biomarkers for Alzheimer's disease.	Blood serum expressio level of these miRNAs may be non-invasive biomarkers for Alzheimer's disease.
Alzheimer Disease	18434550	Loss of microRNA cluster miR-29a/b-1 in sporadic Alzheimer's disease correlates with increased BACE1/beta-secretase expression.	loss
Alzheimer Disease	20202123	Aberrant microRNA expression in the brains of neurodegenerative diseases: miR-29a decreased in Alzheimer disease brains targets neurone navigator 3.	miR-29a decreased in Alzheimer disease brains targets neuron navigator-3
Alzheimer Disease	21994399	MicroRNA-137/181c regulates serine palmitoyltransferase and in turn amyloid β, novel targets in sporadic Alzheimer's disease.	We identified that the loss of miR-137, -181c, -9, and 29a/b-1 increases SPT and in turn Abeta levels, and provides a mechanism for the elevated risk of AD associated with age, high-saturated-fat diet, and gender. Finally, these results suggest SPT and the respective miRNAs may be potential therapeutic targets for sporadic AD.
Ankylosing Spondylitis	24593209	Elevated miR-29a expression is not correlated with disease activity index in PBMCs of patients with ankylosing spondylitis.	We report for the first time elevated miR-29a expression in PBMCs of patients with ankylosing spondylitis, and miR-29a might be used as a useful diagnostic marker in new bone formation but cannot reflect disease activity.
Aortic Aneurysm, Thoracic	22010139	Selective microRNA suppression in human thoracic aneurysms: relationship of miR-29a to aortic size and proteolytic induction.	miRs -1, -21, -29a, -133a, and -486 showed decreased expression in Thoracic Aortic Aneurysm compared to normal aortic specimens.A significant relationship between miR expression levels (miRs -1, -21, -29a, and -133a) and aortic diameter was identified;
Aortic Aneurysm, Thoracic	21334170	A microRNA profile comparison between thoracic aortic dissection and normal thoracic aorta indicates the potential role of microRNAs in contributing to thoracic aortic dissection pathogenesis.	dysregulated
Atherosclerosis	26056009	miR-29a promotes scavenger receptor A expression by targeting QKI (quaking) during monocyte-macrophage differentiation.	our study demonstrates that miR-29a inhibits QKI, which in turn results in upregulation of scavenger receptor A (SRA) and lipid uptake.
Biliary Atresia	22167021	MicroRNA profiling identifies miR-29 as a regulator of disease-associated pathways in experimental biliary atresia.	MicroRNA Profiling Identifies miR-29 as a Regulator of Disease-Associated Pathways in Experimental Biliary Atresia.
Breast Neoplasms	24498016	Identification and validation of oncologic miRNA biomarkers for luminal A-like breast cancer.	This study provides insight into the underlying molecular portrait of Luminal A-like breast cancer subtype. From an initial 76 miRNAs, 4 were validated with altered expression in the blood of women with Luminal A-like breast cancer. The expression profiles of these 3 miRNAs, in combination with mammography, has potential to facilitate accurate subtype-specific breast tumor detection.
Breast Neoplasms	24584717	miRNA profiling reveals a potential role of milk stasis in breast carcinogenesis.	In summary, the data suggested that miRNAs in milk from milk stasis patients may contribute to breast carcinogenesis and that they are more sensitive biomarkers for breast cancer than miRNAs in the blood.
Breast Neoplasms	22387599	Analysis of serum genome-wide microRNAs for breast cancer detection.	significantly increased in serum of breast cancer patients.
Breast Neoplasms	23994196	MiR-222 and miR-29a contribute to the drug-resistance of breast cancer cells.	MiR-222 and miR-29a contribute to the drug-resistance of breast cancer cells.
Breast Neoplasms	26046581	Detection of miRNA regulatory effect on triple negative breast cancer transcriptome.	These observations have been validated using an independent publicly available breast cancer dataset from The Cancer Genome Atlas.
Breast Neoplasms	19247375	miR-29a suppresses tristetraprolin, which is a regulator of epithelial polarity and metastasis.	miR-29a: miR-29a suppresses tristetraprolin, which is a regulator of epithelial polarity and metastasis. Therefore, miRNAs can act as either oncogenes or tumour suppressors, depending on the context
Breast Neoplasms	19567675	microRNA miR-196a-2 and breast cancer: a genetic and epigenetic association study and functional analysis.	potentially oncogenic role in breast tumorigenesis; significantly associated with decreased breast cancer risk; mutant precursors of miR-196a-2 into breast cancer cells led to less efficient processing of the miRNA precursor to its mature form as well as diminished capacity to regulate target genes, further showed that cell cycle response to mutagen challenge was significantly enhanced;
Breast Neoplasms	25562151	β-elemene reverses chemoresistance of breast cancer via regulating MDR-related microRNA expression.	β-elemene could influence MDR related miRNA expression and subsequently regulate the expression of the target genes PTEN and Pgp, which may lead to reduction of the viability of the chemo-resistant breast cancer cells.
Breast Neoplasms	25735339	Ginsenoside Rh2 differentially mediates microRNA expression to prevent chemoresistance of breast cancer.	Ginsenoside Rh2 differentially mediates microRNA expression to prevent chemoresistance of breast cancer.
Breast Neoplasms	25955714	MicroRNA-29a inhibits cell migration and invasion by targeting Roundabout 1 in breast cancer cells.	MicroRNA-29a inhibits cell migration and invasion by targeting Roundabout 1 in breast cancer cells.
Breast Neoplasms	25961594	MicroRNA networks regulated by all-trans retinoic acid and Lapatinib control the growth, survival and motility of breast cancer cells.	our study demonstrates that HIPK2-kinase and the PLCXD1-phospholipase-C are novel targets of miR-193a-5p/miR-210-3p and miR-575/miR-1225-5p, respectively.
Breast Neoplasms	22330642	Progestin regulated miRNAs that mediate progesterone receptor action in breast cancer.	Progestin treatment decreases miR-29, thereby relieving repression of one of its direct targets, the gene encoding ATPase, Na(+)/K(+) transporting, beta 1 polypeptide (ATP1B1). ATP1B1 serves to limit migration and invasion in breast cancer cells. Lastly,
Breast Neoplasms	22751119	Progestin suppression of miR-29 potentiates dedifferentiation of breast cancer cells via KLF4.	Progestin suppression of miR-29 potentiates dedifferentiation of breast cancer cells via KLF4.
Breast Neoplasms	20664596	Integrated miRNA and mRNA expression profiling of the inflammatory breast cancer subtype.	miR-29a:We identified a set of 13 miRNAs of which expression differed between IBC and non-IBC, making these miRNAs candidate markers for the IBC subtype
Breast Neoplasms	21955614	Differential expression of microRNA expression in tamoxifen-sensitive MCF-7 versus tamoxifen-resistant LY2 human breast cancer cells.	Differential expression in tamoxifen-sensitive MCF-7 versus tamoxifen-resistant LY2 human breast cancer cells.
Bronchopulmonary Dysplasia	24301780	MicroRNA expression profiling studies on bronchopulmonary dysplasia: a systematic review and meta-analysis.	MicroRNA expression profiling studies on bronchopulmonary dysplasia: a systematic review and meta-analysis.
Carcinoma, Gastric	27000664	Cell-derived microvesicles mediate the delivery of miR-29a/c to suppress angiogenesis in gastric carcinoma.	Cell-derived microvesicles mediate the delivery of miR-29a/c to suppress angiogenesis in gastric carcinoma.
Carcinoma, Hepatocellular	26088272	A serum microRNA classifier for early detection of hepatocellular carcinoma: a multicentre, retrospective, longitudinal biomarker identification study with a nested case-control study.	A serum microRNA classifier for early detection of hepatocellular carcinoma: a multicentre, retrospective, longitudinal biomarker identification study with a nested case-control study.
Carcinoma, Hepatocellular	21573166	Upregulated microRNA-29a by hepatitis B virus X protein enhances hepatoma cell migration by targeting PTEN in cell culture model.	Upregulated MicroRNA-29a by Hepatitis B Virus X Protein Enhances Hepatoma Cell Migration by Targeting PTEN in Cell Culture Model.
Carcinoma, Hepatocellular	21625215	microRNA-29 can regulate expression of the long non-coding RNA gene MEG3 in hepatocellular cancer.	microRNA-29 can regulate expression of the long non-coding RNA gene MEG3 in hepatocellular cancer.
Carcinoma, Hepatocellular	26229398	MicroRNA expression in hepatitis C virus-related malignancies: A brief review.	In summary, all the reported results suggest that differences in miRNA expression exist between HCV-related and HCV-negative NHLs, and further studies will be useful to ascertain if miRNAs are involved in the pathogenesis of HCV-related lymphomas and whether they can be used as biomarkers.
Carcinoma, Hepatocellular	22027761	1,3,4-tri-O-galloyl-6-O-caffeoyl-β-D-glucopyranose, a new anti-proliferative ellagitannin, regulates the expression of microRNAs in HepG(2) cancer cells.	This miRNA was up-regulated in HepG2 cells treated with BJA32515.
Carcinoma, Nasopharyngeal	24563490	Profiling plasma microRNA in nasopharyngeal carcinoma with deep sequencing.	Differentially expressed plasma miRNAs as identified by next-generation sequencing can be helpful for predicting survival in NPC patients.
Carcinoma, Nasopharyngeal	25786138	miR-29a/b enhances cell migration and invasion in nasopharyngeal carcinoma progression by regulating SPARC and COL3A1 gene expression.	miR-29a/b enhances cell migration and invasion in nasopharyngeal carcinoma progression by regulating SPARC and COL3A1 gene expression.
Carcinoma, Renal Cell, Clear-Cell	25938468	MicroRNA Expression Profiling in Clear Cell Renal Cell Carcinoma: Identification and Functional Validation of Key miRNAs.	This study identified 11 commonly dysregulated miRNAs in ccRCC,three of which (miR-199a-5p, miR-22 and miR-429) may represent key miRNAs involved in the pathogenesis of ccRCC. Further studies suggested that miR-199a-5p plays an important role in inhibition of cell invasion of ccRCC cells by suppressing expression of TGFBR1 and JunB.
Cardiac Hypertrophy	25145535	MicroRNA-29a is a friend or foe for cardiac hypertrophy?	MicroRNA-29a is a friend or foe for cardiac hypertrophy
Cardiomyopathy, Hypertrophic	26086795	Blood-based microRNA signatures differentiate various forms of cardiac hypertrophy.	We demonstrated that miR-29a and miR-29c show a specific signature to distinguish between aortic stenosis, hypertrophic non-obstructive and obstructive cardiomyopathies and thus could be developed into clinically useful biomarkers.
Cardiomyopathy, Hypertrophic	24161319	Circulating miR-29a, among other up-regulated microRNAs, is the only biomarker for both hypertrophy and fibrosis in patients with hypertrophic cardiomyopathy.	cardiac remodeling associated with HCM determines a significant release of miRNAs into the bloodstream: the circulating levels of both cardiac- and non-cardiac-specific miRNAs are significantly increased in the plasma of HCM patients. However, correlation with left ventricular hypertrophy parameters holds true for only a few miRNAs (i.e.,miR-199a-5p, -27a, and -29a), whereas only miR-29a is signi…
Cholangiocarcinoma	26441331	TGF-β1 Reduces miR-29a Expression to Promote Tumorigenicity and Metastasis of Cholangiocarcinoma by Targeting HDAC4.	TGF-β1/miR-29a/HDAC4 pathway contributes to the pathogenesis of cholangiocarcinoma and our data provide new therapeutic targets for cholangiocarcinoma.
Colitis, Ulcerative	25674218	MiR-29a promotes intestinal epithelial apoptosis in ulcerative colitis by down-regulating Mcl-1.	miR-29a is involved in the pathogenesis of UC by regulating intestinal epithelial apoptosis via Mcl-1.
Colon Neoplasms	22426940	Tumor microRNA-29a expression and the risk of recurrence in stage II colon cancer.	High expression of miR-29a was associated with a longer disease-free survival (DFS) for patients with stage 2 colon cancer, on both univariate and multivariate analyses.
Colorectal Cancer	26271186	Variability in microRNA recovery from plasma: Comparison of five commercial kits.	Variability in microRNA recovery from plasma: Comparison of five commercial kits.
Colorectal Cancer	26782449	Diagnostic performance of microRNA-29a for colorectal cancer: a meta-analysis.	Diagnostic performance of microRNA-29a for colorectal cancer: a meta-analysis.
Colorectal Cancer	24281002	MicroRNA-29a promotes colorectal cancer metastasis by regulating matrix metalloproteinase 2 and E-cadherin via KLF4.	Increased expression of miR-29a promoted CRC metastasis by regulating MMP2/E-cad through direct targeting KLF4, which highlights the potential of the miR-29a inhibitor as a novel agent against CRC metastasis.
Colorectal Carcinoma	25405754	Technical factors involved in the measurement of circulating microRNA biomarkers for the detection of colorectal neoplasia.	The measured levels of miRNAs in serum and plasma from same patients varied in the presence of hemolysis, and since hemolysis and other factors affected miRNA expression, it is important to consider these confounders while developing miRNA-based diagnostic assays.
Colorectal Carcinoma	26038573	Serum miR-21, miR-29a, and miR-125b Are Promising Biomarkers for the Early Detection of Colorectal Neoplasia.	Because serum levels of miR-21, miR-29a, and miR-125b discriminated patients with early colorectal neoplasm from healthy controls, our data highlight the potential clinical use of these molecular signatures for noninvasive screening of patients with colorectal neoplasia.
Colorectal Carcinoma	19876917	Plasma microRNAs are promising novel biomarkers for early detection of colorectal cancer.	miR-29a:plasma miR-29a and miR-92a have significant diagnostic value for advanced neoplasia
Colorectal Carcinoma	22018950	Serum microRNA-29a is a promising novel marker for early detection of colorectal liver metastasis.	Serum microRNA-29a is a promising novel marker for early detection of colorectal liver metastasis.
Colorectal Carcinoma	23673725	microRNA expression profile in stage III colorectal cancer: circulating miR-18a and miR-29a as promising biomarkers.	Serum miR-18a and miR-29a could be promising biomarkers for the screening and monitoring of CRC patients.
Crohn Disease	22386737	Circulating MicroRNA in inflammatory bowel disease.	The miRNA showed significantly higher levels in the blood from patients with CD compared with the healthy controls.
Diabetes Mellitus	26636106	Cardiac Resynchronization Therapy Outcomes in Type 2 Diabetic Patients: Role of MicroRNA Changes.	CRT may lead to left ventricular reverse remodeling, with LVEF, NYHA functional class, and 6MWT improvement in both diabetic and nondiabetic adult patients.These observations have been confirmed by other authors in a population of elderly diabetic patients, a part of 6MWT improvement, that is not CRT-induced in elderly diabetes.
Diabetes Mellitus	25062042	Regulation of cardiac expression of the diabetic marker microRNA miR-29.	insulin and mTORC1 regulate cardiac miR-29-MCL-1 axis and its dysregulation caused by reduced insulin and mTORC1 inhibition increases the vulnerability of a diabetic heart to structural damage.
Diabetes Mellitus, Type 2	25677225	Identification of microRNA biomarkers in type 2 diabetes: a meta-analysis of controlled profiling studies.	This meta-analysis confirms that 40 miRNAs are significantly dysregulated in type 2 diabetes. miR-29a, miR-34a, miR-375,miR-103, miR-107, miR-132, miR-142-3p and miR-144 are potential circulating biomarkers of type 2 diabetes. In addition, miR-199a-3p and miR-223 are potential tissue biomarkers of type 2 diabetes.
Diabetic Nephropathy	22211842	Transforming growth factor-β/Smad signalling in diabetic nephropathy.	TGF-beta1 activates Smad3 to regulate microRNAs that mediate renal fibrosis. Of them, miR-21 and miR-192 are upregulated but miR-29 and miR-200 families are downregulated.
Endomyocardial Fibrosis	19919989	Adaptive and maladptive effects of SMAD3 signaling in the adult heart after hemodynamic pressure overloading.	both miR-25 and miR-29a were sufficient to decrease collagen gene expression
Gastric Neoplasms	25997819	MicroRNA-29a inhibits cell migration and invasion via targeting Roundabout homolog 1 in gastric cancer cells.	MicroRNA-29a inhibits cell migration and invasion via targeting Roundabout homolog 1 in gastric cancer cells.
Gastric Neoplasms	24209632	miR-29a suppresses growth and invasion of gastric cancer cells in vitro by targeting VEGF-A.	miR-29a suppresses growth and invasion of gastric cancer cells in vitro by targeting VEGF-A.
Gastric Neoplasms	21998710	MiR-29a inhibits cell proliferation and induces cell cycle arrest through the downregulation of p42.3 in human gastric cancer.	MiR-29a Inhibits Cell Proliferation and Induces Cell Cycle Arrest through the Downregulation of p42.3 in Human Gastric Cancer.
Gastric Neoplasms	25889078	Reduced miR-29a-3p expression is linked to the cell proliferation and cell migration in gastric cancer.	Our preliminary results suggest that altered expression of miR-29a-3p is involved in gastric cancer process. The present study provides the first insight into the specific role of miR-29a-3p in gastric carcinogenesis.
Glaucoma	27064390	MicroRNA Profiling in Aqueous Humor of Individual Human Eyes by Next-Generation Sequencing.	Our data illustrate the feasibility of miRNA analysis by NGS in small individual aqueous humor samples. Intraocular cells as well as blood plasma contribute to the extracellular aqueous humor miRNome. The data suggest possible roles of miRNA in intraocular cell adhesion and signaling by TGF-β and Wnt, which are important in intraocular pressure regulation and glaucoma.
Glioblastoma	21961478	MicroRNA profile of polyunsaturated fatty acid treated glioma cells reveal apoptosis-specific expression changes.	altered expression after Polyunsaturated fatty acids (PUFAs) treatment
Glioma	24595468	Heat shock protein 47 regulated by miR-29a to enhance glioma tumor growth and invasion.	Heat shock protein 47 regulated by miR-29a to enhance glioma tumor growth and invasion.
Heart Failure	23736534	Circulating microRNA changes in heart failure patients treated with cardiac resynchronization therapy: responders vs. non-responders.	Changed circulating miRNA-26b-5p, miRNA-145-5p, miRNA-92a-3p, miRNA-30e-5p, and miRNA-29a-3p
Heart Failure	17606841	MicroRNAs in the human heart: a clue to fetal gene reprogramming in heart failure.	upregulated
Hepatitis B Virus Infection	23285022	MicroRNA-29a-5p is a novel predictor for early recurrence of hepatitis B virus-related hepatocellular carcinoma after surgical resection.	MicroRNA-29a-5p Is a Novel Predictor for Early Recurrence of Hepatitis B Virus-Related Hepatocellular Carcinoma after Surgical Resection
Hepatitis C Virus Infection	26429314	Repressing PU.1 by miR-29a∗ in NK cells of HCV patients, diminishes its cytolytic effect on HCV infected cell models.	This study showed that HCV infection might abrogate NK cytotoxic potential through altering PU.1, NKG2D receptor and perforin molecules.
Hepatitis C Virus Infection	21606534	Hepatitis C virus infection and hepatic stellate cell activation downregulate miR-29: miR-29 overexpression reduces hepatitis C viral abundance in culture.	Hepatitis C Virus Infection and Hepatic Stellate Cell Activation Downregulate miR-29: miR-29 Overexpression Reduces Hepatitis C Viral Abundance in Culture.
Human Immunodeficiency Virus Infection	25486977	The microRNA miR-29a is associated with human immunodeficiency virus latency.	links miR-29a to viral latency and suggests another approach to activate and destroy latent HIV-1 reservoirs.
Human Immunodeficiency Virus Infection	24103357	Tristetraprolin expression and microRNA-mediated regulation during simian immunodeficiency virus infection of the central nervous system.	The lack of significant negative correlation of miR-29a and TTP expression levels suggests that while miR-29a may contribute to TTP regulation, additional factors are involved. Reduced TTP expression during acute infection is consistent with increased cytokine production during this phase of infection, but the increases in TTP observed during late-stage infection were insufficient to halt runaway…
Human Immunodeficiency Virus Infection	22080513	Interplay between HIV-1 infection and host microRNAs.	microRNA-223 levels were significantly enriched in HIV-1-infected CD4(+)CD8(-) PBMCs, microRNA-29a/b, microRNA-155 and microRNA-21 levels were significantly reduced. Based on the potential for microRNA binding sites in a conserved sequence of the Nef-3'-LTR, several host microRNAs potentially could affect HIV-1 gene expression. Among those microRNAs, the microRNA-29 family has seed complementarit…
Inflammation	25997943	Circulating inflammatory miRNA signature in response to different doses of aerobic exercise.	we found that different doses of acute aerobic exercise induced a distinct and specific c-inflammamiR response, which may be associated with control of the exercise-induced inflammatory cascade. Our findings point to c-inflammamiRs as potential biomarkers of exercise-induced inflammation, and hence, exercise dose.
Inflammation	21276447	MicroRNA-29a regulates pro-inflammatory cytokine secretion and scavenger receptor expression by targeting LPL in oxLDL-stimulated dendritic cells.	microRNA-29a could regulate pro-inflammatory cytokine secretion and scavenger receptor expression by targeting lipoprotein lipase in oxLDL-stimulated dendritic cells.
Influenza	22072783	Epigenetic changes mediated by microRNA miR29 activate cyclooxygenase 2 and lambda-1 interferon production during viral infection.	Epigenetic Changes Mediated by miR29 Activate Cyclooxygenase-2 and Interferon Production during Viral Infection.
Influenza	26000345	A non-PCR SPR platform using RNase H to detect MicroRNA 29a-3p from throat swabs of human subjects with influenza A virus H1N1 infection.	With assay optimization, the detection limit of our MARS assay for miR-29a-3p was found to be 1 nM, and this new assay could be completed within 1 hour without thermal cycling. This non-PCR assay with high selectivity for mature microRNA provides a new platform for rapid disease diagnosis, quarantine and disease control.
Irritable Bowel Syndrome	19951903	MicroRNA-29a regulates intestinal membrane permeability in patients with irritable bowel syndrome.	miR-29a:MicroRNA-29a regulates intestinal membrane permeability in patients with irritable bowel syndrome
Kidney Diseases [unspecific]	22095944	Suppression of microRNA-29 expression by TGF-β1 promotes collagen expression and renal fibrosis.	Suppression of microRNA-29 Expression by TGF-beta1 Promotes Collagen Expression and Renal Fibrosis.
Leukemia, Lymphoblastic, Acute	26251039	Potential roles of microRNA-29a in the molecular pathophysiology of T-cell acute lymphoblastic leukemia.	Potential roles of microRNA-29a in the molecular pathophysiology of T-cell acute lymphoblastic leukemia.
Leukemia, Myeloid, Acute	21678057	miR-29a and miR-142-3p downregulation and diagnostic implication in human acute myeloid leukemia.	miR-29a and miR-142-3p show downregulation and diagnostic implication in human acute myeloid leukemia.
Leukemia, Myeloid, Acute	21818844	Differentially expressed miRNAs in cytogenetic and molecular subtypes of pediatric acute myeloid leukemia.	Lower miR-29a expression was mainly observed in MLL-rearranged pediatric acute myeloid leukemia, specifically in cases carrying t(10;11).
Leukemia, Myeloid, Acute	20628397	The tumour-suppressive miR-29a/b1 cluster is regulated by CEBPA and blocked in human AML.	miR-29a:The tumour-suppressive miR-29a/b1 cluster is regulated by CEBPA and blocked in human AML
Leukemia, Myeloid, Acute	21880628	Integrative nucleophosmin mutation-associated microRNA and gene expression pattern analysis identifies novel microRNA - target gene interactions in acute myeloid leukemia.	miR-29a and miR-30c might contribute to the sensitivity to cytarabine
Leukemia, Myeloid, Acute	22493297	MicroRNA-29a and microRNA-142-3p are regulators of myeloid differentiation and acute myeloid leukemia.	MicroRNA-29a and microRNA-142-3p are regulators of myeloid differentiation and acute myeloid leukemia.
Leukemia, Myeloid, Chronic-Phase	23113544	Regulation of human RNase-L by the miR-29 family reveals a novel oncogenic role in chronic myelogenous leukemia.	Regulation of Human RNase-L by the miR-29 Family Reveals a Novel Oncogenic Role in Chronic Myelogenous Leukemia
Leukemia, lymphocytic, Chronic, B-Cell	16251535	A MicroRNA signature associated with prognosis and progression in chronic lymphocytic leukemia.	downregulated
Leukemia, lymphocytic, Chronic, B-Cell	20487546	Determination of genes and microRNAs involved in the resistance to fludarabine in vivo in chronic lymphocytic leukemia.	miR-29a:Differential expression of the sulfatase SULF2 and of miR-29a, -181a, and -221 was also observed between resistant and sensitive patients before treatment
Leukemia, lymphocytic, Chronic, B-Cell	20566844	Chronic lymphocytic leukemia modeled in mouse by targeted miR-29 expression.	miR-29:dysregulation of miR-29 can contribute to the pathogenesis of indolent B-CLL
Leukemia-Lymphoma, Precursor T-Cell Lymphoblastic	19347736	MicroRNAs in chronic lymphocytic leukemia pathogenesis and disease subtypes.	miR-29: down-regulated
Liver Cirrhosis	21946200	[MicroRNA-29 and fibrosis diseases].	MiR-29 directly suppresses the expression of a variety of extracellular matrix components and regulates signaling pathways associated with fibrosis. The serum level of miR-29 in patients with liver disease is consistent with the degree of liver cirrhosis.
Liver Diseases [unspecific]	22469499	Hepatic miR-29ab1 expression modulates chronic hepatic injury.	Hepatic miR-29ab1 expression modulates chronic hepatic injury.
Liver Neoplasms	21175813	microRNA expression alteration after arsenic trioxide treatment in HepG-2 cells.	upregulated after arsenic trioxide treatment in HepG-2 cells miR-29a showed a positive therapeutic effect in liver cancer cells by inhibiting cell growth and inducing cell apoptosis, and PPM1D was confirmed to be the target gene of miR-29a.
Lung Neoplasms	17890317	MicroRNA-29 family reverts aberrant methylation in lung cancer by targeting DNA methyltransferases 3A and 3B.	mir-29 family (29a,b,c) reverts aberrant methylation in lung cancer by targeting DNA methyltransferases 3A and 3B.
Lung Neoplasms	22349807	Aberrant microRNAs expression in CD133⁺/CD326⁺ human lung adenocarcinoma initiating cells from A549.	Bberrant expression of miRNAs such as miR-29ab, miR-183, miR-17-5p and miR-127-3P may play an important role in regulating the bio-behavior of TICs (tumor initiating cells).
Lung Neoplasms	17028596	MicroRNAs and the hallmarks of cancer.	mir-124, mir-183, mir-223, mir-29 mir-124a-3 downregulated in lung cancer (Yanaihara et al., 2006);
Lymphoma, B-Cell	23079660	Coordinated silencing of MYC-mediated miR-29 by HDAC3 and EZH2 as a therapeutic target of histone modification in aggressive B-Cell lymphomas.	Coordinated silencing of MYC-mediated miR-29 by HDAC3 and EZH2 as a therapeutic target of histone modification in aggressive B-Cell lymphomas
Lymphoma, B-Cell	18066065	Widespread microRNA repression by Myc contributes to tumorigenesis.	c-Myc repressed this miRNA
Machado-Joseph Disease	23879331	MicroRNA profiling in the serums of SCA3/MJD patients.	MicroRNA profiling in the serums of SCA3/MJD patients.
Macular Holes	24970617	Comparisons of microRNA expression profiles in vitreous humor between eyes with macular hole and eyes with proliferative diabetic retinopathy.	The expression of several miRNAs related to angiogenesis and fibrosis was expressed significantly higher in the vitreous of eyes with PDR.Further studies are needed to understand the role played by the miRNAs in the biological function of the eye.
Melanoma	23245396	Interferon-γ-induced activation of Signal Transducer and Activator of Transcription 1 (STAT1) up-regulates the tumor suppressing microRNA-29 family in melanoma cells.	Interferon-gamma-induced activation of Signal Transducer and Activator of Transcription 1 (STAT1) up-regulates the tumor suppressing microRNA-29 family in melanoma cells
Mesothelioma	19502386	MicroRNA signature of malignant mesothelioma with potential diagnostic and prognostic implications.	The expression of miR-17-5p, miR-21, miR-29a, miR-30c, miR-30e-5p, miR-106a, and miR-143 was significantly associated with the histopathological subtype
Multiple Sclerosis	22772450	miR-29ab1 deficiency identifies a negative feedback loop controlling Th1 bias that is dysregulated in multiple sclerosis.	miR-29ab Deficiency Identifies a Negative Feedback Loop Controlling Th1 Bias That Is Dysregulated in Multiple Sclerosis.
Muscular Dystrophy, Duchenne	22434133	Loss of miR-29 in myoblasts contributes to dystrophic muscle pathogenesis.	Loss of miR-29 in Myoblasts Contributes to Dystrophic Muscle Pathogenesis.
Myocardial Fibrosis	19919989	Adaptive and maladptive effects of SMAD3 signaling in the adult heart after hemodynamic pressure overloading.	miR-25 and miR-29a were sufficient to decrease collagen gene expression when transfected into isolated cardiac fibroblasts in vitro
Myocardial Infarction	21956146	Relationship between the temporal profile of plasma microRNA and left ventricular remodeling in patients after myocardial infarction.	deregulated
Myocardial Ischemic-Reperfusion Injury	26844226	After Myocardial Ischemia-Reperfusion, miR-29a, and Let7 Could Affect Apoptosis through Regulating IGF-1.	After Myocardial Ischemia-Reperfusion, miR-29a, and Let7 Could Affect Apoptosis through Regulating IGF-1.
Neoplasms [unspecific]	23401122	miR-29a inhibition normalizes HuR over-expression and aberrant AU-rich mRNA stability in invasive cancer.	miR-29a inhibition normalizes HuR over-expression and aberrant AU-rich mRNA stability in invasive cancer
Neoplasms [unspecific]	17965831	Functional aspects of animal microRNAs.	Many miRNAs are located at chromosomal break points or fragile sites associated with cancer. Indeed miR-29a and miR-29b are associated with the fragile site FRA7H. In addition, miR-29b along with miR-181b may target the oncogene TCL1 in CLL patients [163], while miR-29b reduced Mcl-1 protein and rendered cholangiocarcinoma cells more susceptible to apoptosis.
Neoplasms [unspecific]	19079265	miR-29 miRNAs activate p53 by targeting p85 alpha and CDC42.	miR-29a: miR-29 directly suppress p85 alpha and CDC42, both of which negatively regulate p53
Neoplasms [unspecific]	25846459	miR-29a modulates tumor necrosis factor-α-induced osteogenic inhibition by targeting Wnt antagonists.	Our findings may provide new insight into the pathogenesis of the bone metabolism disorder in inflammation environment and provide promising therapeutic target.
Neoplasms [unspecific]	24210072	MicroRNA-29a upregulates MMP2 in oral squamous cell carcinoma to promote cancer invasion and anti-apoptosis.	MicroRNA-29a upregulates MMP2 in oral squamous cell carcinoma to promote cancer invasion and anti-apoptosis.
Neuroblastoma	24898736	Deep MicroRNA sequencing reveals downregulation of miR-29a in neuroblastoma central nervous system metastasis.	Deep MicroRNA sequencing reveals downregulation of miR-29a in neuroblastoma central nervous system metastasis.
Oral Neoplasms	24885463	Association between risk of oral precancer and genetic variations in microRNA and related processing genes.	Variations in microRNAs and their processing genes modulated risk of precancer but further in-depth study is needed to understand mechanism of disease process.
Osteosarcoma	25142229	Nucleotidyl transferase TUT1 inhibits lipogenesis in osteosarcoma cells through regulation of microRNA-24 and microRNA-29a.	Nucleotidyl transferase TUT1 inhibits lipogenesis in osteosarcoma cells through regulation of microRNA-24 and microRNA-29a.
Osteosarcoma	25015394	Prognostic value of the microRNA-29 family in patients with primary osteosarcomas.	Prognostic value of the microRNA-29 family in patients with primary osteosarcomas.
Osteosarcoma	23113351	The microRNA-29 plays a central role in osteosarcoma pathogenesis and progression.	data obtained highlight the role of miRNA-29a in the regulation of osteoblastic cell apoptosis by silencing Bcl-2 and Mcl-1 and inducing E2F1 and E2F3 expression
Ovarian Neoplasms	18954897	The detection of differentially expressed microRNAs from the serum of ovarian cancer patients using a novel real-time PCR platform.	miR-29a: over-expressed
Pancreatic Neoplasms	23900458	MicroRNA-29a induces resistance to gemcitabine through the Wnt/β-catenin signaling pathway in pancreatic cancer cells.	MicroRNA-29a induces resistance to gemcitabine through the Wnt/β-catenin signaling pathway in pancreatic cancer cells.
Pancreatic Neoplasms	26036346	Micro-RNAs miR-29a and miR-330-5p function as tumor suppressors by targeting the MUC1 mucin in pancreatic cancer cells.	Micro-RNAs miR-29a and miR-330-5p function as tumor suppressors by targeting the MUC1 mucin in pancreatic cancer cells.
Pancreatic Neoplasms	26356262	MicroRNA-29a Promotes Pancreatic Cancer Growth by Inhibiting Tristetraprolin.	Our results suggest that miR-29a acts as an oncogene by down regulating TTP and provide the basis for further studies exploring the potential of miR-29a and TTP as biomarkers and targets for the treatment of pancreatic cancer.
Parkinson Disease	21295623	Identification of blood microRNAs associated to Parkinsonĭs disease.	miR-1, miR-22* and miR-29 expression levels allowed to distinguish non-treated PD from healthy subjects, miR-16-2*, miR-26a2* and miR30a differentiated treated from untreated patients.
Parkinson Disease	25675938	MicroRNA association with synucleinopathy conversion in rapid eye movement behavior disorder.	Our findings indicate that dysregulation of the microRNA miR-19b occurs in the prodromal stage of synucleinopathies.
Pleural Mesothelioma	26262875	Two Different Serum MiRNA Signatures Correlate with the Clinical Outcome and Histological Subtype in Pleural Malignant Mesothelioma Patients.	In conclusion, we suggest that miRNA signature A is predictive of sarcomatoid histotype and of worse prognosis in MPM.
Preeclampsia	25738738	Deregulated microRNA species in the plasma and placenta of patients with preeclampsia.	the miRNAs identified in this study as being abnormally expressed in PE, may be useful as non-invasive diagnostic biomarkers. Co-regulated mRNAs and possible causal pathways involved in the pathogenesis of PE were also identified.
Prostate Neoplasms	22805767	Epigenetic deregulation of miR-29a and miR-1256 by isoflavone contributes to the inhibition of prostate cancer cell growth and invasion.	Epigenetic deregulation of miR-29a and miR-1256 by isoflavone contributes to the inhibition of prostate cancer cell growth and invasion.
Prostate Neoplasms	26052614	miR-22 and miR-29a Are Members of the Androgen Receptor Cistrome Modulating LAMC1 and Mcl-1 in Prostate Cancer.	miR-22 and miR-29a Are Members of the Androgen Receptor Cistrome Modulating LAMC1 and Mcl-1 in Prostate Cancer.
Prostate Neoplasms	24100420	Tumor necrosis factor receptor associated factor-4: an adapter protein overexpressed in metastatic prostate cancer is regulated by microRNA-29a.	the tumor suppressor microRNA, miR-29a, is one of the regulators of TRAF4 expression in metastatic prostate cancer.
Renal Fibrosis	21784902	TGF-β/Smad3 signaling promotes renal fibrosis by inhibiting miR-29.	TGF-{beta}/Smad3 Signaling Promotes Renal Fibrosis by Inhibiting miR-29.
Retinoblastoma	21941147	Differential profiles of microRNAs in retinoblastoma cell lines of different proliferation and adherence patterns.	differential expression between RB cell lines of different growth patterns: SNUOT-Rb1 with adherent and more rapid growth and Y79 with nonadherent and slower growth.
Rhabdomyosarcoma	22330340	Downregulation of microRNAs miR-1, -206 and -29 stabilizes PAX3 and CCND2 expression in rhabdomyosarcoma.	Downregulation of microRNAs miR-1, -206 and -29 stabilizes PAX3 and CCND2 expression in rhabdomyosarcoma.
Rhabdomyosarcoma	18977326	NF-kappaB-YY1-miR-29 regulatory circuitry in skeletal myogenesis and rhabdomyosarcoma.	miR-29: NF-kappaB-YY1-miR-29 regulatory circuitry
Salmonellosis	23826261	Intestinal Salmonella typhimurium infection leads to miR-29a induced caveolin 2 regulation.	Our study outlines for the first time important regulation pathways in intestinal Salmonella infection pointing out that focal adhesion and organisation of actin cytoskeleton are regulated by microRNAs. Functional relevance is shown by miR-29a mediated Caveolin 2 regulation, modulating the activation state of CDC42. Further analysis of examined interactions may support the discovery of novel stra…
Schizophrenia	17326821	microRNA expression in the prefrontal cortex of individuals with schizophrenia and schizoaffective disorder.	downregulation
Scleroderma, Localized	21129921	Circulating miR-29a levels in patients with scleroderma spectrum disorder.	Circulating miR-29a levels in patients with scleroderma spectrum disorder
Scleroderma, Systemic	21129921	Circulating miR-29a levels in patients with scleroderma spectrum disorder.	Circulating miR-29a levels in patients with scleroderma spectrum disorder
Scleroderma, Systemic	24107002	Hair miR-29a levels are decreased in patients with scleroderma.	Hair miR-29a levels are decreased in patients with scleroderma.
Squamous Cell Carcinoma, Cerevial	24141696	Tumor-suppressive microRNA-29a inhibits cancer cell migration and invasion via targeting HSP47 in cervical squamous cell carcinoma.	Tumor-suppressive microRNA-29a inhibits cancer cell migration and invasion via targeting HSP47 in cervical squamous cell carcinoma.
Squamous Cell Carcinoma, Head and Neck	24091622	Tumour-suppressive microRNA-29s inhibit cancer cell migration and invasion by targeting laminin-integrin signalling in head and neck squamous cell carcinoma.	Downregulation of miR-29s was a frequent event in HNSCC. The miR-29s acted as tumour suppressors and directly targeted laminin-integrin signalling. Recognition of tumour-suppressive miRNA-mediated cancer pathways provides new insights into the potential mechanisms of HNSCC oncogenesis and metastasis and suggests novel therapeutic strategies for the disease.
Squamous Cell Carcinoma, Oral	22470160	Integrative analysis in oral squamous cell carcinoma reveals DNA copy number-associated miRNAs dysregulating target genes.	miR-140-3p, miR-29c, and miR-29a were differentially expressed in metastasis versus nonmetastatic samples and had a strong positive correlation with their DNA copy numbers and a negative correlation with the expression of their target genes.
Squamous Cell Carcinoma, Tongue	25127200	miR-29b suppresses proliferation, migration, and invasion of tongue squamous cell carcinoma through PTEN-AKT signaling pathway by targeting Sp1.	miR-29b functions as a tumor suppressor in TSCC, and the miR-29b/Sp1/PTEN/AKT axis might represent a potential therapeutic target for TSCC intervention.
Systemic Sclerosis	25857445	MicroRNA-29a induces apoptosis via increasing the Bax:Bcl-2 ratio in dermal fibroblasts of patients with systemic sclerosis.	MicroRNA-29a induces apoptosis via increasing the Bax:Bcl-2 ratio in dermal fibroblasts of patients with systemic sclerosis.
Systemic Sclerosis	26335042	miRNA-29a in systemic sclerosis: A valid target.	miRNA-29a in systemic sclerosis: A valid target.
Systemic Sclerosis	25549087	MiR-29a reduces TIMP-1 production by dermal fibroblasts via targeting TGF-β activated kinase 1 binding protein 1, implications for systemic sclerosis.	miR-29a repressed TAB1-mediated TIMP-1 production in dermal fibroblasts, demonstrating that miR-29a may be a therapeutic target in SSc.
Tuberculosis, Pulmonary	21998423	Circulating microRNAs in patients with active pulmonary tuberculosis.	Circulating miR-29a might have great potential to serve as a marker for detection of active pulmonary tuberculosis infection.
Tuberculosis, Pulmonary	24981709	Dynamics of T-cell IFN-γ and miR-29a expression during active pulmonary tuberculosis.	Dynamics of T-cell IFN-γ and miR-29a expression during active pulmonary tuberculosis.
Tuberculosis, Pulmonary	23856141	[Expression of miR-29a in serum of patients with pulmonary tuberculosis and prediction of its function with bioinformatics analysis].	Level of miR-29a was increased significantly in serum of patients with active pulmonary tuberculosis. Target genes of miR-29a were mainly involved in biological processes including cell adhesion, regulation of transcription and so on.
Vascular Hypertrophy	25308856	Effect of miR-29a inhibition on ventricular hypertrophy induced by pressure overload.	Effect of miR-29a inhibition on ventricular hypertrophy induced by pressure overload.
Vasculitis	26016752	Circulating microRNA expression pattern separates patients with anti-neutrophil cytoplasmic antibody associated vasculitis from healthy controls.	In this first study ever on circulating miRNA profiles in AAV, we find clear indication of their potential as biomarkers for diagnosis and classification, but more studies are needed to identify the best markers as well as the mechanisms responsible for variations.
hsa-miR-648
Disease	PMID	Title	Description
Prostate Neoplasms	24618011	Identification of candidate miRNA biomarkers from miRNA regulatory network with application to prostate cancer.	Our analysis revealed the scale-free features of the human miRNA-mRNA interaction network and showed the distinctive topological features of existing cancer miRNA biomarkers from previously published studies. A novel cancer miRNA biomarker prediction framework was designed based on these observations and applied to prostate cancer study. This method could be applied for miRNA biomarker prediction…
hsa-miR-21
Disease	PMID	Title	Description
Adenocarcinoma, Colon	19737943	Association of inflammation-related and microRNA gene expression with cancer-specific mortality of colon adenocarcinoma.	predictors of prognosis
Adenocarcinoma, Colon	19547998	Differential expression of microRNA 181b and microRNA 21 in hyperplastic polyps and sessile serrated adenomas of the colon.	differential expression, with highest expression levels in SSAs; Levels of miR-181b but not miR-21 differed in HPs and normal mucosa; SSAs exhibited both significantly higher miR-181b levels and miR-21 levels; discriminating potential diagnostic value HP from SSA
Adenocarcinoma, Colon	19672269	MiR-17-92 cluster is associated with 13q gain and c-myc expression during colorectal adenoma to adenocarcinoma progression.	expression Increased
Adenocarcinoma, Esophageal	25928282	Diagnostic and prognostic potential of miR-21, miR-29c, miR-148 and miR-203 in adenocarcinoma and squamous cell carcinoma of esophagus.	Our data suggest that altered expression of miR-21, miR-29c, miR-148 and miR-203 are related to neoplastic transformation and progression of the disease and these microRNAs could serve as a potential diagnostic and prognostic biomarkers in esophageal cancer.
Adenocarcinoma, Esophageal	20301167	MicroRNA profiling of Barrett's oesophagus and oesophageal adenocarcinoma.	upregulated
Adenocarcinoma, Esophageal	25950983	microRNA-21 expression is elevated in esophageal adenocarcinoma after neoadjuvant chemotherapy.	microRNA-21 expression is elevated in esophageal adenocarcinoma after neoadjuvant chemotherapy.
Adenocarcinoma, Gastric	23898078	Evaluation of MicroRNA expression pattern of gastric adenocarcinoma associated with socioeconomic, environmental and lifestyle factors in northwestern Hungary.	Differential miRNA expression patterns of gastric adenocarcinoma of the same histopathology from a small geographic region's population show homogenous correlations with the existence of common risk factors.
Adenocarcinoma, Gastric-Esophageal Junction	25429911	Serum microRNA profiles as prognostic/predictive markers in the multimodality therapy of locally advanced adenocarcinomas of the gastroesophageal junction.	Comprehensive miRNA profiling showed a differential microRNA expression pattern depending on the histomorphologic regression in the multimodality therapy of locally advanced adenocarcinomas of the gastroesophageal junction. Moreover, using single RT-PCR analyses a prognostic impact of miR-222 and miR-302c was detected.
Adenocarcinoma, Pancreatic Ductal	26262588	miRNA-21 and miRNA-34a Are Potential Minimally Invasive Biomarkers for the Diagnosis of Pancreatic Ductal Adenocarcinoma.	Serum miR-21 and miR-34a are potentially useful diagnostic biomarkers of PDAC. In addition, our results suggest that these miRNAs are not differentially expressed in saliva, making them unsuitable for use as noninvasive biomarkers for diagnostic purposes.
Adenocarcinoma, Pancreatic Ductal	20460539	MicroRNA-21 in pancreatic cancer: correlation with clinical outcome and pharmacologic aspects underlying its role in the modulation of gemcitabine activity.	miR-21:miR-21 expression correlated with outcome in PDAC patients treated with gemcitabine
Adenocarcinoma, Pancreatic Ductal	25061297	MicroRNA modulation combined with sunitinib as a novel therapeutic strategy for pancreatic cancer.	microRNAs miR-21, miR-221, miR-222, and miR-10 in PDCA cells, promoting an almost complete abolishment of microRNA expression.
Adenocarcinoma, Pancreatic Ductal	26077422	The role of miR-21 and miR-211 on MMP9 regulation in pancreatic ductal adenocarcinoma: cooperation in invasiveness behaviors?	The role of miR-21 and miR-211 on MMP9 regulation in pancreatic ductal adenocarcinoma: cooperation in invasiveness behaviors
Adenocarcinoma, Pancreatic Ductal	25846727	p85α is a microRNA target and affects chemosensitivity in pancreatic cancer.	Our results demonstrate that p85α expression is a determinant of chemosensitivity in PDAC. Additionally, we provide novel evidence that miR-21 can influence PI3K-AKT signaling via its direct regulation of p85α. These data provide insight into potential mechanisms for the known relationship between increased p85α expression and improved survival in PDAC.
Adenocarcinoma, Pancreatic Ductal	23991015	MicroRNA-21 in pancreatic ductal adenocarcinoma tumor-associated fibroblasts promotes metastasis.	miR-21 expression in PDAC TAFs is associated with decreased overall survival and promotes TC invasion. Anti-miR-21 may represent a novel therapeutic strategy for dual targeting of both tumor and stroma in PDAC.
Adenocarcinoma, Pancreatic Ductal	25591761	Modulation of FoxO1 expression by miR-21 to promote growth of pancreatic ductal adenocarcinoma.	miR-21/FoxO1 axis as a novel therapeutic target for inhibiting the growth of PDAC.
Adenocarcinoma, Pancreatic Ductal	25623117	Interplay of miR-21 and FoxO1 modulates growth of pancreatic ductal adenocarcinoma.	miR-21/FoxO1 axis appears to be a novel therapeutic target for inhibiting the growth of PDAC.
Adenocarcinoma, Pancreatic Ductal	26606261	MicroRNA Profiling Implies New Markers of Gemcitabine Chemoresistance in Mutant p53 Pancreatic Ductal Adenocarcinoma.	Consistent miR expression profiles, in part regulated by mutant TP53 gene, were identified in gemcitabine-resistant PDAC with significant MRP-1 and Bcl-2 overexpression. These results provide a basis for further elucidation of chemoresistance mechanisms and therapeutic approaches to overcome chemoresistance in PDAC.
Adenocarcinoma, Pancreatic Ductal	26259238	MicroRNA in pancreatic adenocarcinoma: predictive/prognostic biomarkers or therapeutic targets?	MicroRNA in pancreatic adenocarcinoma: predictive/prognostic biomarkers or therapeutic target
Adenocarcinoma, Pancreatic Ductal	25908274	MiR-21, miR-34a, miR-198 and miR-217 as diagnostic and prognostic biomarkers for chronic pancreatitis and pancreatic ductal adenocarcinoma.	Our data suggest that altered expression of examined microRNAs is related to neoplastic transformation and progression of the disease and these microRNAs could serve as diagnostic and prognostic biomarkers for pancreatic ductal adenocarcinoma.
Adenocarcinoma, Pancreatic Ductal	24575833	A microRNA meta-signature for pancreatic ductal adenocarcinoma.	A microRNA meta-signature for pancreatic ductal adenocarcinoma.
Adenocarcinoma, Pancreatic Ductal	21757972	Elevated microRNA miR-21 levels in pancreatic cyst fluid are predictive of mucinous precursor lesions of ductal adenocarcinoma.	Elevated microRNA miR-21 Levels in Pancreatic Cyst Fluid Are Predictive of Mucinous Precursor Lesions of Ductal Adenocarcinoma.
Adenocarcinoma, Prostate	25252191	Investigation of miR-21, miR-141, and miR-221 expression levels in prostate adenocarcinoma for associated risk of recurrence after radical prostatectomy.	Based on this small pilot study, men with localized prostate cancers with lower miR-221 expression may have a greater risk for recurrence after surgery.
Aneurysm	26771601	Aneurysm miRNA Signature Differs, Depending on Disease Localization and Morphology.	Aneurysm miRNA Signature Differs, Depending on Disease Localization and Morphology.
Aortic Aneurysm, Abdominal	22357537	MicroRNA-21 blocks abdominal aortic aneurysm development and nicotine-augmented expansion.	MicroRNA-21 Blocks Abdominal Aortic Aneurysm Development and Nicotine-Augmented Expansion.
Aortic Aneurysm, Thoracic	22010139	Selective microRNA suppression in human thoracic aneurysms: relationship of miR-29a to aortic size and proteolytic induction.	miRs -1, -21, -29a, -133a, and -486 showed decreased expression in Thoracic Aortic Aneurysm compared to normal aortic specimens.A significant relationship between miR expression levels (miRs -1, -21, -29a, and -133a) and aortic diameter was identified;
Aortic Stenosis	22882958	Myocardial and circulating levels of microRNA-21 reflect left ventricular fibrosis in aortic stenosis patients.	The myocardial and plasma levels of miR-21 were significantly higher in the AS patients compared with the controls and correlated directly with the echocardiographic mean transvalvular gradients.
Astrocytoma	19159078	miR-21 and 221 upregulation and miR-181b downregulation in human grade II-IV astrocytic tumors.	miR-21: upregulation
Astrocytoma	20219352	The use of hsa-miR-21, hsa-miR-181b and hsa-miR-106a as prognostic indicators of astrocytoma.	miR-21:hsa-miR-21, hsa-miR-181b and hsa-miR-106a as prognostic indicators of astrocytoma
Biliary Tract Neoplasms	24118467	Plasma miR-21 is a novel diagnostic biomarker for biliary tract cancer.	Plasma miR-21 is a novel diagnostic biomarker for BTC, and may be useful in distinguishing between BTC and BBD patients.
Bladder Neoplasms	26576778	MicroRNA molecular profiling from matched tumor and bio-fluids in bladder cancer.	MicroRNA profiling from matched samples in patients shows a significant number of microRNAs up regulated in bladder tumors are identifiable in urine exosomes and WBCs of the same patient, but not in blood plasma. This study demonstrated varying relationships between miRNA detected in biological media from the same patient, and serves to inform the potential of urine-based microRNAs as biomarkers …
Bladder Neoplasms	24078506	Co-regulated expression of TGF-β Variants and miR-21 in bladder cancer.	In accordance to the observed similarity between TGF-β variants and miR-21 gene expression alterations in bladder tumors, treating 5637 bladder cancer cell line with TGF-β recombinant protein caused a significant upregulation of miR-21. The later finding further confirmed a correlated expression of TGF-βand miR-21 in bladder tumors.
Bladder Neoplasms	23911686	The evolving understanding of microRNA in bladder cancer.	Aberrations in miR expression identified between non-muscle invasive BC and muscle-invasive BC provide insight into the molecular alterations known to distinguish the two parallel pathways of bladder carcinogenesis. The heterogeneity of tumor specimens and research methods limits the reproducibility of changes in miR expression profiles between studies and underscores theimportance of in vivo val…
Bladder Neoplasms	25266796	A lentiviral sponge for miRNA-21 diminishes aerobic glycolysis in bladder cancer T24 cells via the PTEN/PI3K/AKT/mTOR axis.	A lentiviral sponge for miRNA-21 diminishes aerobic glycolysis in bladder cancer T24 cells via the PTEN/PI3K/AKT/mTOR axis.
Bladder Neoplasms	26230405	microRNA-21 Regulates Cell Proliferation and Migration and Cross Talk with PTEN and p53 in Bladder Cancer.	microRNA-21 Regulates Cell Proliferation and Migration and Cross Talk with PTEN and p53 in Bladder Cancer.
Bladder Neoplasms	25991007	A panel of eight-miRNA signature as a potential biomarker for predicting survival in bladder cancer.	The present meta-analysis identified eight highly significant and consistently dysregulated miRNAs from 19 datasets. We also constructed an eight-miRNA signature which provided predictive and prognostic value that complements traditional clinicopathological risk factors.
Brain Neoplasms	16466964	RNA interference in cancer.	overexpressed
Brain Neoplasms	17965831	Functional aspects of animal microRNAs.	The overexpression of miR-21 was recognized in malignant brain tumours, and knockdown of this miRNA in cultured glioblastoma cells resulted in caspase activation and apoptosis. The tumour suppressor tropomyosin 1 (TPM1) was demonstrated to be a target for miR-21, explaining why inhibition of miR-21 results in reduced tumour growth.
Breast Ductal Carcinoma	19080492	[Expression of microRNA-21 in invasive ductal carcinoma of the breast and its association with phosphatase and tensin homolog deleted from chromosome expression and clinicopathologic features].	miR-21: expression is significantly higher than the normal controls
Breast Malignant Phyllodes Tumor	24980553	miR-21 induces myofibroblast differentiation and promotes the malignant progression of breast phyllodes tumors.	miR-21 induces myofibroblast differentiation and promotes the malignant progression of breast phyllodes tumors.
Breast Neoplasms	23052693	Circulating microRNA-92a and microRNA-21 as novel minimally invasive biomarkers for primary breast cancer.	Circulating microRNA-92a and microRNA-21 as novel minimally invasive biomarkers for primary breast cancer
Breast Neoplasms	25516467	Serum microRNA-21 as a potential diagnostic biomarker for breast cancer: a systematic review and meta-analysis.	miR-21 is a potential biomarker for early diagnosis of breast cancer with high sensitivity and specificity, and its clinical application warrants further investigation
Breast Neoplasms	26056355	Tumor microRNA expression profiling identifies circulating microRNAs for early breast cancer detection.	Circulating miRNAs reflect the presence of breast tumors. The identification of deregulated miRNAs in plasma of patients with breast cancer supports the use of circulating miRNAs as a method for early breast cancer detection.
Breast Neoplasms	26063582	Pilot Study of Serum MicroRNA-21 as a Diagnostic and Prognostic Biomarker in Egyptian Breast Cancer Patients.	In conclusion, our findings demonstrate that serum miR-21 expression profile may serve as a potential non-invasive diagnostic and prognostic biomarker for breast cancer.
Breast Neoplasms	24584717	miRNA profiling reveals a potential role of milk stasis in breast carcinogenesis.	In summary, the data suggested that miRNAs in milk from milk stasis patients may contribute to breast carcinogenesis and that they are more sensitive biomarkers for breast cancer than miRNAs in the blood.
Breast Neoplasms	23898484	Overexpression of circulating miRNA-21 and miRNA-146a in plasma samples of breast cancer patients.	Overexpression of circulating miRNA-21 and miRNA-146a in plasma samples of breast cancer patients.
Breast Neoplasms	16885332	MicroRNA-cancer connection: the beginning of a new tale.	Overexpression in breast cancers
Breast Neoplasms	22350790	Diagnostic potential of PTEN-targeting miR-214 in the blood of breast cancer patients.	Levels of preoperative serum miR-20a and miR-21 were significantly higher in patients with breast cancer and benign disease than in healthy women (p = 0.0001), but only serum miR-214 could discriminate malignant from benign tumors and healthy controls (p = 0.0001) with an area under the curve of 0.878 and 0.883 in ROC analysis, respectively.
Breast Neoplasms	25086636	Changes in serum levels of miR-21, miR-210, and miR-373 in HER2-positive breast cancer patients undergoing neoadjuvant therapy: a translational research project within the Geparquinto trial.	Changes in serum levels of miR-21, miR-210, and miR-373 in HER2-positive breast cancer patients undergoing neoadjuvant therapy
Breast Neoplasms	24416156	High serum miR-19a levels are associated with inflammatory breast cancer and are predictive of favorable clinical outcome in patients with metastatic HER2+ inflammatory breast cancer.	High levels of miR-21 and miR-10b were present in the serum of patients with non-metastatic and metastatic HER2(+) breast cancer, respectively. High levels of serum miR-19a may represent a biomarker for IBC that is predictive for favorable clinical outcome in patients with metastatic HER2(+) IBC.
Breast Neoplasms	25503185	Kinetics of circulating levels of miR-195, miR-155 and miR-21 in patients with breast cancer undergoing mastectomy.	a possible involvement of miR-155 in surgery-induced angiogenesis and potential prognostic significance of high postoperative levels of circulating miR-195 in patients with breast cancer.
Breast Neoplasms	18812439	MicroRNA miR-21 overexpression in human breast cancer is associated with advanced clinical stage, lymph node metastasis and patient poor prognosis.	miR-21: miR-21 overexpression in human breast cancer is associated with advanced clinical stage, lymph node metastasis and patient poor prognosis
Breast Neoplasms	24257477	Individual and combined effects of DNA methylation and copy number alterations on miRNA expression in breast tumors.	Our data provide novel evidence of the mechanisms behind miRNA dysregulation in breast cancer. The study contributes to the understanding of how methylation and copy number alterations influence miRNA expression, emphasizing miRNA functionality through redundant encoding, and suggests novel miRNAs important in breast cancer.
Breast Neoplasms	21219636	Knockdown of miR-21 in human breast cancer cell lines inhibits proliferation, in vitro migration and in vivo tumor growth.	In vitro assays showed that ERBB2 is a direct target of miR-125a-5p, which potently suppressed the proliferation of gastric cancer cells
Breast Neoplasms	21917003	High expression of miR-21 in tumor stroma correlates with increased cancer cell proliferation in human breast cancer.	High expression of miR-21 in tumor stroma correlates with increased cancer cell proliferation in human breast cancer.
Breast Neoplasms	22547075	DNA damage induces NF-κB-dependent microRNA-21 up-regulation and promotes breast cancer cell invasion.	DNA damage induces NF-kB-dependent microRNA-21 upregulation and promotes breast cancer cell invasion.
Breast Neoplasms	26026077	Expression and Tissue Distribution of MicroRNA-21 in Malignant and Benign Breast Tissues>.	miR-21 is a potential biomarker for breast cancer prognosis.
Breast Neoplasms	23851508	The anti-metastatic activity of collagenase-2 in breast cancer cells is mediated by a signaling pathway involving decorin and miR-21.	The anti-metastatic activity of collagenase-2 in breast cancer cells is mediated by a signaling pathway involving decorin and miR-21.
Breast Neoplasms	24248894	MicroRNA-21 in breast cancer: diagnostic and prognostic potential.	MicroRNA-21 in breast cancer: diagnostic and prognostic potential.
Breast Neoplasms	24488617	The difference in miR-21 expression levels between invasive and non-invasive breast cancers emphasizes its role in breast cancer invasion.	The difference in miR-21 expression levels between invasive and non-invasive breast cancers emphasizes its role in breast cancer invasion.
Breast Neoplasms	25523096	Comprehensive expression analysis of miRNA in breast cancer at the miRNA and isomiR levels.	the miRNA and isomiR levels in BC, which indicates biological roles of isomiRs.
Breast Neoplasms	25706383	Prediction of poor prognosis in breast cancer patients based on microRNA-21 expression: a meta-analysis.	Our results indicated that miR-21 can predict unfavorable prognoses in breast cancer patients, especially in Asians.
Breast Neoplasms	25722304	Breast Cancer-Specific miR Signature Unique to Extracellular Vesicles Includes "microRNA-like" tRNA Fragments.	These results point to using high levels of tRNA-derived small RNA fragments in combination with known miR signatures of tumors to distinguish tumor-derived EVs in circulation from EVs derived from other cell sources. Such biomarkers would be unique to the EVs where high abundances of tRNA fragments are amplified with respect to their cellular levels.
Breast Neoplasms	25735723	MiR-21 controls in situ expansion of CCR6⁺ regulatory T cells through PTEN/AKT pathway in breast cancer.	MiR-21 controls in situ expansion of CCR6 regulatory T cells through PTEN/AKT pathway in breast cancer.
Breast Neoplasms	25880495	Formulation of Anti-miR-21 and 4-Hydroxytamoxifen Co-loaded Biodegradable Polymer Nanoparticles and Their Antiproliferative Effect on Breast Cancer Cells.	Formulation of Anti-miR-21 and 4-Hydroxytamoxifen Co-loaded Biodegradable Polymer Nanoparticles and Their Antiproliferative Effect on Breast Cancer Cells.
Breast Neoplasms	25907662	Correlation of miRNA expression profiling in surgical pathology materials, with Ki-67, HER2, ER and PR in breast cancer patients.	These results all indicated that when analyzing miRNAs in surgical pathology specimens of breast cancer as a biomarker, they should be examined as a cluster through miRNA profiling, rather than relying on the analysis of a single miRNA.
Breast Neoplasms	26106867	Label-free microRNA detection based on terbium and duplex-specific nuclease assisted target recycling.	Successful attempts were made in applying the approach to detect miR-21 in human cell lysate samples of breast cancer patients.
Breast Neoplasms	26178901	Exosome-mediated microRNA signaling from breast cancer cells is altered by the anti-angiogenesis agent docosahexaenoic acid (DHA).	The most abundant exosome microRNAs (let-7a, miR-23b, miR-27a/b, miR-21, let-7, and miR-320b) are known to have anti-cancer and/or anti-angiogenic activity.
Breast Neoplasms	26270351	Breast Cancer/Stromal Cells Coculture on Polyelectrolyte Films Emulates Tumor Stages and miRNA Profiles of Clinical Samples.	Breast Cancer/Stromal Cells Coculture on Polyelectrolyte Films Emulates Tumor Stages and miRNA Profiles of Clinical Samples.
Breast Neoplasms	26349663	High expression levels of miR-21 and miR-210 predict unfavorable survival in breast cancer: a systemic review and meta-analysis.	These results indicate that miRNAs show promising associations with prognosis in breast cancer. Moreover, specific miRNAs such as miR-21 and miR-210 can predict poor survival rates in breast cancer patients.
Breast Neoplasms	26411332	RNA responsive and catalytic self-assembly of DNA nanostructures for highly sensitive fluorescence detection of microRNA from cancer cells.	The miR-21-triggered self-assembly of DNA nanostructures can also serve as a remarkable signal amplification platform to achieve ultrasensitive detection of miR-21 from as low as 10 MCF-7 human breast cancer cells.
Breast Neoplasms	26486006	[Advances in Research on miR-21 and Breast Cancer].	Advances in Research on miR-21 and Breast Cancer.
Breast Neoplasms	25784176	3,6-Dihydroxyflavone Suppresses Breast Carcinogenesis by Epigenetically Regulating miR-34a and miR-21.	3,6-Dihydroxyflavone Suppresses Breast Carcinogenesis by Epigenetically Regulating miR-34a and miR-21.
Breast Neoplasms	18932017	High miR-21 expression in breast cancer associated with poor disease-free survival in early stage disease and high TGF-beta1.	miR-21: High miR-21 expression in breast cancer associated with poor disease-free survival in early stage disease and high TGF-beta1
Breast Neoplasms	20082533	Downregulation of miR-21 enhances chemotherapeutic effect of taxol in breast carcinoma cells.	Downregulation of miR-21 enhances chemotherapeutic effect of taxol in breast carcinoma cells
Breast Neoplasms	21131358	Induction of miR-21 by retinoic acid in estrogen receptor-positive breast carcinoma cells: biological correlates and molecular targets.	Induction of MIR-21 by retinoic acid in estrogen-receptor-positive breast carcinoma cells: biological correlates and molecular targets
Breast Neoplasms	21471222	Up-regulation of miR-21 mediates resistance to trastuzumab therapy for breast cancer.	Upregulation of MIR-21 mediates resistance to trastuzumab therapy for breast cancer.
Breast Neoplasms	22187223	Re-expression of miR-21 contributes to migration and invasion by inducing epithelial-mesenchymal transition consistent with cancer stem cell characteristics in MCF-7 cells.	Re-expression of miR-21 contributes to migration and invasion by inducing epithelial-mesenchymal transition consistent with cancer stem cell characteristics in MCF-7 cells.
Breast Neoplasms	22618231	Regulatory interplay between miR-21, JAG1 and 17beta-estradiol (E2) in breast cancer cells.	Regulatory interplay between miR-21, JAG1 and 17beta-estradiol (E2) in breast cancer cells.
Breast Neoplasms	23052036	Endocrine disruptors fludioxonil and fenhexamid stimulate miR-21 expression in breast cancer cells.	Endocrine Disruptors Fludioxonil and Fenhexamid Stimulate miR-21 Expression in Breast Cancer Cells
Breast Neoplasms	23216894	Radiation resistance due to high expression of miR-21 and G2/M checkpoint arrest in breast cancer cells.	Radiation resistance due to high expression of miR-21 and G2/M checkpoint arrest in breast cancer cells
Breast Neoplasms	26790955	Kallistatin induces breast cancer cell apoptosis and autophagy by modulating Wnt signaling and microRNA synthesis.	Kallistatin induces breast cancer cell apoptosis and autophagy by modulating Wnt signaling and microRNA synthesis.
Breast Neoplasms	26098771	The LPA1/ZEB1/miR-21-activation pathway regulates metastasis in basal breast cancer.	The LPA1/ZEB1/miR-21-activation pathway regulates metastasis in basal breast cancer.
Breast Neoplasms	23936642	Genetic heterogeneity of breast cancer metastasis may be related to miR-21 regulation of TIMP-3 in translation.	Our data suggest that miR-21 could promote metastasis in breast cancer via the regulation of TIMP3 translation, and there was consistency between miR-21 of serum and miR-21 in tissue.
Breast Neoplasms	24710931	miR-21 targets Fas ligand-mediated apoptosis in breast cancer cell line MCF-7.	miR-21 targets Fas ligand-mediated apoptosis in breast cancer cell line MCF-7.
Breast Neoplasms	25647415	The regulation and function of miR-21-FOXO3a-miR-34b/c signaling in breast cancer.	The regulation and function of miR-21-FOXO3a-miR-34b/c signaling in breast cancer.
Breast Neoplasms	26363493	An immobilization-free electrochemical impedance biosensor based on duplex-specific nuclease assisted target recycling for amplified detection of microRNA.	An immobilization-free electrochemical impedance biosensor based on duplex-specific nuclease assisted target recycling for amplified detection of microRNA.
Breast Neoplasms	26549725	miR-21: A gene of dual regulation in breast cancer.	Our data suggest that miR-21 expression is increased in breast cancer and plays an important role as a tumor gene by targeting STAT3, which may act as a double-response controller in breast cancer.
Breast Neoplasms	26531758	MicroRNA-21 induces breast cancer cell invasion and migration by suppressing smad7 via EGF and TGF-β pathways.	In conclusion, our results demonstrated that plasma miR-21 levels may serve as a diagnostic marker in breast cancers, whereas miR-21 promotes breast cancer cell proliferation and invasion by suppressing smad7, which enhances EGF and TGF-β pathways.
Breast Neoplasms	20346171	MicroRNA-21 regulates breast cancer invasion partly by targeting tissue inhibitor of metalloproteinase 3 expression.	our data suggests that miR-21 could promote invasion in breast cancer cells via its regulation of TIMP3
Breast Neoplasms	21761201	3,3'-Diindolylmethane inhibits breast cancer cell growth via miR-21-mediated Cdc25A degradation.	3,3'-Diindolylmethane inhibits breast cancer cell growth via miR-21-mediated Cdc25A degradation.
Breast Neoplasms	21820606	MicroRNA-21 modulates chemosensitivity of breast cancer cells to doxorubicin by targeting PTEN.	MicroRNA-21 Modulates Chemosensitivity of Breast Cancer Cells to Doxorubicin by Targeting PTEN.
Breast Neoplasms	22435731	MiR-21 regulates epithelial-mesenchymal transition phenotype and hypoxia-inducible factor-1α expression in third-sphere forming breast cancer stem cell-like cells.	MiR-21 regulates EMT phenotype and HIF-1ж┿expression in third-sphereforming breast cancer stem cell-like cells.
Breast Neoplasms	22678116	miR-21 is targeted by omega-3 polyunsaturated fatty acid to regulate breast tumor CSF-1 expression.	miR-21 is targeted by omega-3 polyunsaturated fatty acid to regulate breast tumor CSF-1 expression.
Breast Neoplasms	22832383	Matrine inhibits breast cancer growth via miR-21/PTEN/Akt pathway in MCF-7 cells.	Matrine Inhibits Breast Cancer Growth Via miR-21/PTEN/Akt Pathway in MCF-7 Cells.
Breast Neoplasms	25958353	MicroRNA-based therapy and breast cancer: A comprehensive review of novel therapeutic strategies from diagnosis to treatment.	two miRNAs, miR-21 and miR-34, are discussed as the most promising targets for RNA-based therapy in non-invasive and invasive breast cancer, respectively.Finally, relevant and commercialized therapeutic strategies are highlighted.
Breast Neoplasms	26169933	miRNA oligonucleotide and sponge for miRNA-21 inhibition mediated by PEI-PLL in breast cancer therapy.	miRNA oligonucleotide and sponge for miRNA-21 inhibition mediated by PEI-PLL in breast cancer therapy.
Breast Neoplasms	26387181	[Interaction between miR-21 and DNA methylation in different breast cancer cells].	The regulation effects of DNA methylation by transient transfection of miR-21 in MCF-7 and MDA-MB-231 cells are almost opposite, whilst the expression of miR-21 in two cell lines were all upregulated by decreased DNA methylation level and our results may provide some experimental evidences for the future development of rational therapy for different breast cancer.
Breast Neoplasms	26452030	MicroRNA-21 links epithelial-to-mesenchymal transition and inflammatory signals to confer resistance to neoadjuvant trastuzumab and chemotherapy in HER2-positive breast cancer patients.	Collectively, these data provide a rationale for using miR-21 expression as a biomarker to select trastuzumab-chemotherapy-resistant HER2-positive breast cancer patients who may benefit from treatments containing PI3K inhibitors or immunomodulatory drugs.
Breast Neoplasms	26676464	PIK3R1 targeting by miR-21 suppresses tumor cell migration and invasion by reducing PI3K/AKT signaling and reversing EMT, and predicts clinical outcome of breast cancer.	Taken together, we provide novel evidence that miR-21 knockdown suppresses cell growth, migration and invasion partly by inhibiting PI3K/AKT activation via direct targeting PIK3R1 and reversing EMT in breast cancer. p85α downregulation defined a specific subgroup of breast cancer with shorter 5-year DFS and OS, which may require more aggressive treatment.
Breast Neoplasms	27064979	Tissue and Serum miRNA Profile in Locally Advanced Breast Cancer (LABC) in Response to Neo-Adjuvant Chemotherapy (NAC) Treatment.	Variations in serum miRNA levels during NAC treatment may be therapeutically significant for predicting response and survival outcomes.
Breast Neoplasms	26095675	Altered microRNA Expression Profiles and Regulation of INK4A/CDKN2A Tumor Suppressor Genes in Canine Breast Cancer Models.	miR-21, miR-155, miR-9, miR-34a, miR-143/145, and miR-31 were found to be altered in both CMTs and human breast cancer. These altered miRNAs might serve as potential targets for advancing the development of future therapeuticreagents. These findings further strengthen the validity and use of canine breast cancers as appropriate models for the study of human breast cancers.
Breast Neoplasms	26555418	[Effects of miRNA-21 on paclitaxel-resistance in human breast cancer cells].	The established MCF-7/PR and SKBR-3/PR breast cancer cells show typical multidrug resistance characteristics, which can be used as the model for drug resistance study. Down-regulated miR-21 expression in MCF-7/PR and SKBR-3/PR breast cancer cells can enhance cell sensitivity to paclitaxel.
Breast Neoplasms	22898264	Differential expression of miR-21, miR-125b and miR-191 in breast cancer tissue.	Upregulation of miR-21 and miR-191 and downregulation of miR-125b, was found in breast cancer tissue.
Breast Neoplasms	24440980	Searching for candidate microRNA biomarkers in detection of breast cancer: a meta-analysis.	MiR-21, -155, -222 and -10b are reliable candidate biomarkers for detection of breast cancer.
Breast Neoplasms	25886191	Feasibility of urinary microRNA detection in breast cancer patients and its potential as an innovative non-invasive biomarker.	We were able to demonstrate for the first time the feasibility to detect distinct BC-dependent urinary miRNA profiles. The expression levels of four urinary miRNAs were specifically altered in our cohort of BC patients compared to healthy controls. This distinct pattern offers the possibility for a specific discrimination between healthy women and primary BC patients. This sustains the potential …
Breast Neoplasms	21955614	Differential expression of microRNA expression in tamoxifen-sensitive MCF-7 versus tamoxifen-resistant LY2 human breast cancer cells.	Differential expression in tamoxifen-sensitive MCF-7 versus tamoxifen-resistant LY2 human breast cancer cells.
Breast Neoplasms	22315424	Breast cancer signatures for invasiveness and prognosis defined by deep sequencing of microRNA.	Five noncoding genes were associated with both prognostic signatures-miR-210, -21, -106b*, -197, and let-7i, with miR-210 the only one also involved in the invasive transition.
Breast Neoplasms	25027758	Differential expression of miR-139, miR-486 and miR-21 in breast cancer patients sub-classified according to lymph node status.	Down-regulation of miR-486-5p and miR-139-5p, in conjunction with up-regulation of miR-21, may represent a useful signature for the identification of high-risk breast cancer patients.
Breast Neoplasms	25337203	Prognostic and clinicopathological significance of microRNA-21 overexpression in breast cancer: a meta-analysis.	Prognostic and clinicopathological significance of microRNA-21 overexpression in breast cancer: a meta-analysis.
Breast Neoplasms	25440114	Stromal expression of miR-21 identifies high-risk group in triple-negative breast cancer.	the context of altered miR-21 expression provides clinically relevant information. Importantly, miR-21 expression was predominantly up-regulated and potentially prognostic in the tumor stroma of TNBC.
Breast Neoplasms	16103053	MicroRNA gene expression deregulation in human breast cancer.	upregulation
Breast Neoplasms	16461460	A microRNA expression signature of human solid tumors defines cancer gene targets.	overexpressed
Breast Neoplasms	17531469	The role of microRNAs in cancer: no small matter.	MiR-21 is found to be highly expressed in numerous cancers like breast cancer, and glioblastoma and pancreatic cancer.
Breast Neoplasms	19212625	Clinical significance of miR-21 expression in breast cancer: SYBR-Green I-based real-time RT-PCR study of invasive ductal carcinoma.	miR-21: upregulated, The expression levels of miR-21 were correlated with PTEN and commonly used clinicopathologic features of breast cancer
Breast Neoplasms	20331864	Identification of differentially expressed microRNAs in human male breast cancer.	up-regulated in male breast cancer
Breast Neoplasms	21270527	MicroRNA expression analysis in triple-negative (ER, PR and Her2/neu) breast cancer.	miR-21, miR-210 and miR-221 were significantly overexpressed, whereas miR-10b, miR-145, miR-205, miR-122a were significantly underexpressed in the triple-negative primary breast cancers.
Breast Neoplasms	21271219	Identification of recurrence-related microRNAs in the bone marrow of breast cancer patients.	Increased miR-21 and miR-181a levels were significantly associated with shortened disease-free survival(DFS; p=0.0003, 0.0007) and overall survival (OS; p=0.0351, 0.0443), respectively. Accumulation of miR-21 and miR-181a in bone marrow appears to be associated with prognosis in breast cancer patients. The much higher significant correlation with microRNA levels and prognosis suggests epistatic e…
Breast Neoplasms	21326627	miR-21 Expression in Pregnancy-Associated Breast Cancer: A Possible Marker of Poor Prognosis.	miR-21 Expression in Pregnancy-Associated Breast Cancer: A Possible Marker of Poor Prognosis.
Breast Neoplasms	22057972	High level of miR-21, miR-10b, and miR-31 expression in bilateral vs. unilateral breast carcinomas.	High level of miR-21, miR-10b, and miR-31 expression in bilateral vs. unilateral breast carcinomas.
Breast Neoplasms	22323912	Prognostic Implications of MicroRNA-21 Overexpression in Invasive Ductal Carcinomas of the Breast.	High miR-21 expression was associated with mastectomy, larger tumor size, higher stage, higher grade, estrogen receptor (ER) negative, human epidermal growth factor receptor 2 (HER2) positive, HER2 positive breast cancer subtype, high Ki-67 expression, and death.
Breast Neoplasms	22492962	MicroRNAs in cerebrospinal fluid identify glioblastoma and metastatic brain cancers and reflect disease activity.	The levels of miR-10b and miR-21 are found significantly increased in the CSF (cerebrospinal fluid) of patients with glioblastoma and brain metastasis of breast and lung cancer, compared with tumors in remission and a variety of nonneoplastic conditions.
Breast Neoplasms	22524830	MicroRNAs and metastasis-related gene expression in Egyptian breast cancer patients.	The BC patients showed an up-regulation in miRNAs (mir-155, mir-10,mir-21 and mir-373)
Breast Neoplasms	22638884	The expression and clinical significance of circulating microRNA-21 in serum of five solid tumors.	miR-21 was significantly overexpressed in human solid cancerous serum relative to normal control (P < 0.001), and its sensitivity and specificity were significantly higher than the currently used tumor markers.
Breast Neoplasms	19264808	Estradiol downregulates miR-21 expression and increases miR-21 target gene expression in MCF-7 breast cancer cells.	miR-21: Estradiol downregulates miR-21 expression and increases miR-21 target gene expression in MCF-7 breast cancer cells.
Breast Neoplasms	19308091	BMP-6 inhibits microRNA-21 expression in breast cancer through repressing deltaEF1 and AP-1.	miR-21: BMP-6 inhibits microRNA-21 expression in breast cancer through repressing deltaEF1 and AP-1
Breast Neoplasms	22286762	Sulindac inhibits tumor cell invasion by suppressing NF-κB-mediated transcription of microRNAs.	Sulindac inhibits tumor cell invasion by suppressing NF-kB-mediated transcription of microRNAs.
Breast Neoplasms	25431259	The clinical utility of microRNA-21 as novel biomarker for diagnosing human cancers.	MiR-21 has a relatively high diagnostic value for detecting breast cancer, and miR-21 assays based on plasma, serum, and tissue achieved relatively higher accuracy
Carcinoma, Breast	26008976	Tissue specific expression of extracellular microRNA in human breast cancers and normal human breast tissue in vivo.	Our data revealed tissue specific changes of extracellular circulating miRNAs that would be otherwise unraveled using blood samples.
Carcinoma, Breast	24781337	Higher miR-21 expression in invasive breast carcinomas is associated with positive estrogen and progesterone receptor status in patients from Serbia.	Higher miR-21 expression in invasive breast carcinomas is associated with positive estrogen and progesterone receptor status in patients from Serbia.
Carcinoma, Breast	26342497	MicroRNA-21 Expression in Primary Breast Cancer Tissue Among Egyptian Female Patients and its Correlation with Chromosome 17 Aneusomy.	Chromosome 17 aneusomy and miR-21 expression are positively correlated and can potentially serve as prognostic markers in BC.
Carcinoma, Breast, Triple Negative	26387848	Systemic Delivery of Anti-miRNA for Suppression of Triple Negative Breast Cancer Utilizing RNA Nanotechnology.	The results demonstrate the clinical potentials of RNA nanotechnology based platform to deliver miRNA based therapeutics for cancer treatment.
Carcinoma, Breast, Triple Negative	27113307	The function of MiR-21 expression differences and pathogenesis on familial and triple negative breast Cancer serum.	The function of MiR-21 expression differences and pathogenesis on familial and triple negative breast Cancer serum.
Carcinoma, Breast, Triple Negative	24930006	High expression of miR-21 in triple-negative breast cancers was correlated with a poor prognosis and promoted tumor cell in vitro proliferation.	High expression of miR-21 in triple-negative breast cancers was correlated with a poor prognosis and promoted tumor cell in vitro proliferation.
Carcinoma, Cervical	25987069	Activities of E6 Protein of Human Papillomavirus 16 Asian Variant on miR-21 Up-regulation and Expression of Human Immune Response Genes.	E6D25E of the HPV16As variant differed from the E6 prototype in its activities on epigenetic modulation and immune surveillance and this might be a key factor for the important role of this variant in cervical cancer progression.
Carcinoma, Cervical	25963606	Overexpression of miR-21 promotes the proliferation and migration of cervical cancer cells via the inhibition of PTEN.	Overexpression of miR-21 promotes the proliferation and migration of cervical cancer cells via the inhibition of PTEN.
Carcinoma, Cervical	24406730	Increased exosomal microRNA-21 and microRNA-146a levels in the cervicovaginal lavage specimens of patients with cervical cancer.	Increased exosomal microRNA-21 and microRNA-146a levels in the cervicovaginal lavage specimens of patients with cervical cancer.
Carcinoma, Cervical	26051842	Alterations in microRNAs miR-21 and let-7a correlate with aberrant STAT3 signaling and downstream effects during cervical carcinogenesis.	Overall, our study suggests that the microRNAs, miR-21 and let-7a function as clinically relevant integral components of STAT3 signaling and are responsible for maintaining activated state of STAT3 in HPV-infected cells during cervical carcinogenesis.
Carcinoma, Cervical	25769949	miR-21 modulates resistance of HR-HPV positive cervical cancer cells to radiation through targeting LATS1.	miR-21 modulates resistance of HR-HPV positive cervical cancer cells to radiation through targeting LATS1.
Carcinoma, Cervical	24516357	MicroRNA in cervical cancer: OncomiRs and tumor suppressor miRs in diagnosis and treatment.	MicroRNA in cervical cancer: OncomiRs and tumor suppressor miRs in diagnosis and treatment.
Carcinoma, Cervical	26261606	Dysregulation of miRNA-21 and their potential as biomarkers for the diagnosis of cervical cancer.	MiR-21 upregulation is associated with aggressive progression and poor prognosis in cervical cancer, which suggests that miR-21 might be identified as an independent marker for predicting the clinical outcome of cervical cancer patients.
Carcinoma, Colon	23827854	Aldose reductase inhibition suppresses colon cancer cell viability by modulating microRNA-21 mediated programmed cell death 4 (PDCD4) expression.	Aldose reductase inhibition suppresses colon cancer cell viability by modulating microRNA-21 mediated programmed cell death 4 (PDCD4) expression.
Carcinoma, Colon	24239208	Prognostic and predictive value of a microRNA signature in stage II colon cancer: a microRNA expression analysis.	Our six-miRNA-based classifier is a reliable prognostic and predictive tool for disease recurrence in patients with stage II colon cancer,and might be able to predict which patients benefit from adjuvant chemotherapy.It might facilitate patient counselling and individualise management of patients with this disease.
Carcinoma, Colon	24275137	Targeting miR-21 enhances the sensitivity of human colon cancer HT-29 cells to chemoradiotherapy in vitro.	Targeting miR-21 enhances the sensitivity of human colon cancer HT-29 cells to chemoradiotherapy in vitro.
Carcinoma, Colon	25663768	MiR-21/RASA1 axis affects malignancy of colon cancer cells via RAS pathways.	RASA1 is a target gene of miR-21, which promotes malignant behaviors of RKO cells through regulation of RASA1 expression.
Carcinoma, Colon	25928322	miR-21 and miR-145 cooperation in regulation of colon cancer stem cells.	Our current observations suggest that miR-21, miR-145, and their networks play critical roles in regulating CSCs growth and/or differentiation in the colon cancer and progression of chemo-resistance.
Carcinoma, Colon	26193421	The S100P/RAGE signaling pathway regulates expression of microRNA-21 in colon cancer cells.	The S100P/RAGE signaling pathway regulates expression of microRNA-21 in colon cancer cells.
Carcinoma, Colon	26418978	[Drug resistance of colon cancer cells to 5-fluorouracil mediated by microRNA-21].	MiR-21 can mediate the drug resistance to 5-FU by inhibiting its target PDCD4,which can regulate the expression of ABCC5 and CD44 genes.
Carcinoma, Colon	25051407	Redefining high-risk patients with stage II colon cancer by risk index and microRNA-21: results from a population-based cohort.	This population-based study supports miRNA-21 as an additional prognostic biomarker in patients with stage II colon cancer. Furthermore, the introduction of a risk index may guide the use of postoperative adjuvant treatment in a more appropriate way compared with current practice. bta-hsa-mir-142-5p,hsa-mir-223
Carcinoma, Colon	23894315	Difluorinated-curcumin (CDF) restores PTEN expression in colon cancer cells by down-regulating miR-21.	Difluorinated-curcumin (CDF) restores PTEN expression in colon cancer cells by down-regulating miR-21.
Carcinoma, Colon	24122631	High miR-21 expression from FFPE tissues is associated with poor survival and response to adjuvant chemotherapy in colon cancer.	High miR-21 expression from FFPE tissues is associated with poor survival and response to adjuvant chemotherapy in colon cancer.
Carcinoma, Colon	25569638	Differential MIR-21 expression in plasma from mesenteric versus peripheral veins: an observational study of disease-free survival in surgically resected colon cancer patients.	the primary tumor in colon cancer releases high concentrations of miR-21 in the MV but that these concentrations are later diluted in the circulatory system. MV expression of miR-21 may be a stronger prognostic marker than PV expression.
Carcinoma, Colon	27082112	Infinity: An In-Silico Tool for Genome-Wide Prediction of Specific DNA Matrices in miRNA Genomic Loci.	The infinity software that we have developed is a powerful tool to underscore new TF/miRNA regulatory networks.
Carcinoma, Endometrioid Endometrial	23226804	microRNA-21 overexpression contributes to cell proliferation by targeting PTEN in endometrioid endometrial cancer.	microRNA-21 overexpression contributes to cell proliferation by targeting PTEN in endometrioid endometrial cancer
Carcinoma, Esophageal	24968850	[Diagnostic values of salivary versus and plasma microRNA-21 for early esophageal cancer].	Both salivary and plasmatic miR-21 can be sensitive biomarkers for EC, and salivary miR-21 detection has the potential to replace plasma detection for EC diagnosis.
Carcinoma, Esophageal	26125864	Association of miR-21 with esophageal cancer prognosis: a meta-analysis.	Association of miR-21 with esophageal cancer prognosis: a meta-analysis.
Carcinoma, Esophageal	26481465	Evaluation of miR-21 and miR-375 as prognostic biomarkers in esophageal cancer.	In this study, miR-21 was identified as an independent prognostic biomarker for DSS in patients with EAC whereas miR-21 failed to show independent prognostic significance in ESCC. High miR-375 was not associated with enhanced survival in either histology.
Carcinoma, Esophageal	24221338	Down-regulation of PTEN expression modulated by dysregulated miR-21 contributes to the progression of esophageal cancer.	Our findings suggest that miR-21 could be a potential oncomiR,probably by regulation of PTEN, and a novel prognostic factor for ESCC patients.
Carcinoma, Esophageal	26345812	Characterization and effects of miR-21 expression in esophageal cancer.	Together,these results suggest that miR- 21 might be involved in the development and metastasis of esophageal cancer, through interaction with its PDCD4 and K-ras target genes.
Carcinoma, Esophageal	24324076	A novel chemotherapeutic arene ruthenium(II) drug Rawq01 altered the effect of microRNA-21 on PTEN/AKT signaling pathway in esophageal cancer cells.	The effect of miR-21 on PTEN/AKT signaling pathway is abrogated by the novel arene Ru(II) drug Rawq01. Our data may be useful for the future development of a chemosensitizing strategies through manipulating microRNA expression for tumor treatment.
Carcinoma, Esophageal	24001611	MiR-203 suppresses tumor growth and invasion and down-regulates MiR-21 expression through repressing Ran in esophageal cancer.	MiR-203 suppresses tumor growth and invasion and down-regulates MiR-21 expression through repressing Ran in esophageal cancer.
Carcinoma, Esophageal	24680681	The expression of miR-21 and miR-375 predict prognosis of esophageal cancer.	The expression of miR-21 and miR-375 predict prognosis of esophageal cancer.
Carcinoma, Esophageal	25667498	Alteration of miRNA expression correlates with lifestyle, social and environmental determinants in esophageal carcinoma.	Alterations of miRNA expression in ESCC can be correlated with the presence of common risk factors. The altered expression of certain miRNAs could be used as novel molecular markers of esophageal carcinoma.
Carcinoma, Esophageal	24756761	Nicotine upregulates microRNA-21 and promotes TGF-β-dependent epithelial-mesenchymal transition of esophageal cancer cells.	Nicotine upregulates microRNA-21 and promotes TGF-β-dependent epithelial-mesenchymal transition of esophageal cancer cells.
Carcinoma, Gallbladder	25861754	MicroRNA signatures in total peripheral blood of gallbladder cancer patients.	Our results suggest a possible pathological relationship between the differential expression of miRNA in peripheral blood and GBC, and these dysregulated miRNAs could be novel tumor biomarkers for early detection of GBC.
Carcinoma, Gastric	24040025	Candidate microRNA biomarkers in human gastric cancer: a systematic review and validation study.	Candidate microRNA biomarkers in human gastric cancer: a systematic review and validation study.
Carcinoma, Hepatocellular	21749846	Circulating microRNA-21 as a novel biomarker for hepatocellular carcinoma.	In the 10-patient group, plasma microRNA-21 levels significantly diminished after surgery compared with the pre-operative values (p=0.0125). Plasma microRNA-21 level in the 126 patients with hepatocellular carcinoma was significantly higher than in patients with chronic hepatitis and healthy volunteers (p<0.0001, p<0.0001, respectively). ROC analysis of plasma microRNA-21 yielded an AUC of 0.773 …
Carcinoma, Hepatocellular	22105822	Plasma microRNA panel to diagnose hepatitis B virus-related hepatocellular carcinoma.	We identified a microRNA panel (miR-122, miR-192, miR-21, miR-223, miR-26a, miR-27a and miR-801) that provided a high diagnostic accuracy of HCC (AUC = 0.864 and 0.888 for training and validation data set, respectively). The satisfactory diagnostic performance of the microRNA panel persisted regardless of disease status (AUCs for Barcelona Clinic Liver Cancer stages 0, A, B, and C were 0.888, 0.8…
Carcinoma, Hepatocellular	24697119	Expression of serum miR-16, let-7f, and miR-21 in patients with hepatocellular carcinoma and their clinical significances.	Serum miR-16, let-7f, and miR-21 are related with the biological behavior of HCC, which means that they could be considered as the potential indicators to estimate the tumor size or the recurrence of HCC.
Carcinoma, Hepatocellular	24963487	Expression of serum exosomal microRNA-21 in human hepatocellular carcinoma.	Expression of serum exosomal microRNA-21 in human hepatocellular carcinoma.
Carcinoma, Hepatocellular	26114756	Potential Role of Circulating microRNA-21 for Hepatocellular Carcinoma Diagnosis: A Meta-Analysis.	Our current findings suggested that circulating miR-21 can serve as a potential co-biomarker for early-stage HCC diagnosis. Thorough large-scale studies are needed to confirm the generalizability of our findings.
Carcinoma, Hepatocellular	25973032	Significance of serum microRNA-21 in diagnosis of hepatocellular carcinoma (HCC): clinical analyses of patients and an HCC rat model.	Significance of serum microRNA-21 in diagnosis of hepatocellular carcinoma (HCC):clinical analyses of patients and an HCC rat model.
Carcinoma, Hepatocellular	18223217	Association of MicroRNA expression in hepatocellular carcinomas with hepatitis infection, cirrhosis, and patient survival.	increased
Carcinoma, Hepatocellular	18688024	Elevated expression of the miR-17-92 polycistron and miR-21 in hepadnavirus-associated hepatocellular carcinoma contributes to the malignant phenotype.	miR-21: Elevated expression of the miR-17-92 polycistron and miR-21 contributes to the malignant phenotype
Carcinoma, Hepatocellular	21229610	Circulating microRNAs, miR-21, miR-122, and miR-223, in patients with hepatocellular carcinoma or chronic hepatitis.	Our results indicate that serum miR-21, miR-122 and miR-223 are elevated in patients with HCC or chronic hepatitis and these miRNAs have strong potential to serve as novel biomarkers for liver injury but not specifically for HCC.
Carcinoma, Hepatocellular	22403344	Circulating miR-15b and miR-130b in serum as potential markers for detecting hepatocellular carcinoma: a retrospective cohort study.	Serum miR-15b, miR-21, miR-130b and miR-183 highly expressed in tumours. Combined miR-15b and miR-130b demonstrated as a classifier for HCC detection, yielding a receiver operating characteristic curve area of 0.98 (98.2% sensitivity and 91.5% specificity).
Carcinoma, Hepatocellular	20018759	miR-221 overexpression contributes to liver tumorigenesis.	A set of 12 miRNAs (including miR-21, miR-221/222, miR-34a, miR-519a, miR-93, miR-96, and let-7c) was linked to disease progression from normal liver through cirrhosis to full-blown HCC
Carcinoma, Hepatocellular	20447717	MicroRNA-21 acts as an oncomir through multiple targets in human hepatocellular carcinoma.	microRNA-21:MicroRNA-21 acts as an oncomir through multiple targets in human hepatocellular carcinoma
Carcinoma, Hepatocellular	21298008	MicroRNA profile predicts recurrence after resection in patients with hepatocellular carcinoma within the Milan Criteria.	recurence related
Carcinoma, Hepatocellular	23442323	Thyroid hormone regulation of miR-21 enhances migration and invasion of hepatoma.	Thyroid hormone regulation of miR-21 enhances migration and invasion of hepatoma
Carcinoma, Hepatocellular	24358224	Global assessment of Antrodia cinnamomea-induced microRNA alterations in hepatocarcinoma cells.	Global assessment of Antrodia cinnamomea-induced microRNA alterations in hepatocarcinoma cells.
Carcinoma, Hepatocellular	24060847	Molecular pathways and functional analysis of miRNA expression associated with paclitaxel-induced apoptosis in hepatocellular carcinoma cells.	The manipulation of one or more of these miRNAs could be an important approach for the improved management of paclitaxel therapy.
Carcinoma, Hepatocellular	24759835	Correlation of microRNA-16, microRNA-21 and microRNA-101 expression with cyclooxygenase-2 expression and angiogenic factors in cirrhotic and noncirrhotic human hepatocellular carcinoma.	In human HCC, COX-2 mRNA but not COX-2 protein levels are associated with expression levels of angiogenic factors. MiR-21 levels are not associated with angiogenic molecules. MiR-16 and miR-101 levels do not correlate with COX-2 mRNA and protein levels.
Carcinoma, Hepatocellular	24845419	Dehydroepiandrosterone-induces miR-21 transcription in HepG2 cells through estrogen receptor β and androgen receptor.	Dehydroepiandrosterone-induces miR-21 transcription in HepG2 cells through estrogen receptor β and androgen receptor.
Carcinoma, Hepatocellular	25447674	Indole-3-carbinol inhibits tumorigenicity of hepatocellular carcinoma cells via suppression of microRNA-21 and upregulation of phosphatase and tensin homolog.	I3C could function as a miR-21 regulator, leading to repression of the PTEN/AKT pathway and opening a new avenue for eradication of drug-resistant cells, thus potentially helping to improve the therapeutic outcome in patients diagnosed with HCC.
Carcinoma, Hepatocellular	25720799	High-Mobility Group Box 1 Promotes Hepatocellular Carcinoma Progression through miR-21-Mediated Matrix Metalloproteinase Activity.	High-Mobility Group Box 1 Promotes Hepatocellular Carcinoma Progression through miR-21-Mediated Matrix Metalloproteinase Activity.
Carcinoma, Hepatocellular	26296971	miRNA-7/21/107 contribute to HBx-induced hepatocellular carcinoma progression through suppression of maspin.	miRNA-7/21/109 contribute to HBx-induced hepatocellular carcinoma progression through suppression of maspin.
Carcinoma, Hepatocellular	26400524	MiR-21 and miR-183 can simultaneously target SOCS6 and modulate growth and invasion of hepatocellular carcinoma (HCC) cells.	This study revealed a novel miR-21/miR-183-SOCS6 axis that might play an important role in modulating cell growth and invasion of HCC cells.
Carcinoma, Hepatocellular	24112539	MicroRNA-21 promotes hepatocellular carcinoma HepG2 cell proliferation through repression of mitogen-activated protein kinase-kinase 3.	MicroRNA-21 promotes hepatocellular carcinoma HepG2 cell proliferation through repression of mitogen-activated protein kinase-kinase 3.
Carcinoma, Hepatocellular	26060089	MicroRNA profiles in cisplatin-induced apoptosis of hepatocellular carcinoma cells.	Our results demonstrate that cisplatin inhibits the growth of HCC, possibly through the induction of G1 cell cycle arrest and apoptosis through the alteration of microRNA expression.
Carcinoma, Hepatocellular	25969534	Dehydroepiandrosterone Activation of G-protein-coupled Estrogen Receptor Rapidly Stimulates MicroRNA-21 Transcription in Human Hepatocellular Carcinoma Cells.	Dehydroepiandrosterone Activation of G-protein-coupled Estrogen Receptor Rapidly Stimulates MicroRNA-21 Transcription in Human Hepatocellular Carcinoma Cells.
Carcinoma, Hepatocellular	22322403	miR-21 promotes migration and invasion by the miR-21-PDCD4-AP-1 feedback loop in human hepatocellular carcinoma.	miR-21 promotes migration and invasion by the miR-21-PDCD4-AP-1 feedback loop in human hepatocellular carcinoma.
Carcinoma, Hepatocellular	24633222	Hepatitis B virus induces cell proliferation via HBx-induced microRNA-21 in hepatocellular carcinoma by targeting programmed cell death protein4 (PDCD4) and phosphatase and tensin homologue (PTEN).	Hepatitis B virus induces cell proliferation via HBx-induced microRNA-21 in hepatocellular carcinoma by targeting programmed cell death protein4 (PDCD4) and phosphatase and tensin homologue (PTEN).
Carcinoma, Hepatocellular	25687183	MicroRNA-21 promotes cell proliferation in human hepatocellular carcinoma partly by targeting HEPN1.	MicroRNA-21 promotes cell proliferation in human hepatocellular carcinoma partly by targeting HEPN1.
Carcinoma, Hepatocellular	26210448	MiR-21 promoted proliferation and migration in hepatocellular carcinoma through negative regulation of Navigator-3.	MiR-21 promoted proliferation and migration in hepatocellular carcinoma through negative regulation of Navigator-3.
Carcinoma, Hepatocellular	24098708	MicroRNA-21-3p, a berberine-induced miRNA, directly down-regulates human methionine adenosyltransferases 2A and 2B and inhibits hepatoma cell growth.	our results demonstrate that miR-21-3p functions as a tumor suppressor by directly targeting both MAT2A and MAT2B, indicating its therapeutic potential in HCC.
Carcinoma, Hepatocellular	25428915	Aurora-A promotes chemoresistance in hepatocelluar carcinoma by targeting NF-kappaB/microRNA-21/PTEN signaling pathway.	targeting this signaling pathway would be helpful as a therapeutic strategy for the reversal of chemoresistance in HCC.
Carcinoma, Hepatocellular	24939570	Endothelial progenitors promote hepatocarcinoma intrahepatic metastasis through monocyte chemotactic protein-1 induction of microRNA-21.	Our results provide new insights into the complexity of EPC-HCC interactions and indicate that anticancer therapies targeting either the MCP-1 released from angiogenic EPCs or the miR-21 biogenesis in HCC cells may prevent the malignant progression of primary tumours.
Carcinoma, Hepatocellular	25544773	Targeting the microRNA-21/AP1 axis by 5-fluorouracil and pirarubicin in human hepatocellular carcinoma.	Targeting microRNA-21 enhances the effect of chemotherapeutic drugs, thereby suggesting that microRNA-21 suppression in combination with HAIC may be a novel approach for HCC treatment.
Carcinoma, Hepatocellular	26311740	MiR-21 mediates sorafenib resistance of hepatocellular carcinoma cells by inhibiting autophagy via the PTEN/Akt pathway.	We conclude that miR-21 participates in the acquired resistance of sorafenib by suppresing autophagy through the Akt/PTEN pathway. MiR-21 could serve as a therapeutic target for overcoming sorafenib resistance in the treatment of HCC.
Carcinoma, Hepatocellular	26427512	Degradation of miR-21 induces apoptosis and inhibits cell proliferation in human hepatocellular carcinoma.	The results show that miR-21 degradation can decrease the viability of cells, mainly by induction of apoptosis and necrosis. These findings suggest that degradation of miR-21 could be used as a novel approach in treatment of HCC.
Carcinoma, Hepatocellular	19711427	Role of microRNA-155 at early stages of hepatocarcinogenesis induced by choline-deficient and amino acid-defined diet in C57BL/6 mice.	Real-time reverse transcription polymerase chain reaction (RT-PCR) analysis demonstrated up-regulation of oncogenic miR-155, miR-221/222, and miR-21 and down-regulation of the most abundant liver-specific miR-122 at early stages of hepatocarcinogenesis.
Carcinoma, Hepatocellular	22174818	Serum microRNAs as biomarkers for hepatocellular carcinoma in Chinese patients with chronic hepatitis B virus infection.	Although miR-222, miR-223 or miR-21 were significantly up- or down-regulated between HCC patients and healthy controls, no significant difference was observed in the levels of these miRNAs between HBV patients without and with HCC. MiR-122 in serum was significantly higher in HCC patients than healthy controls (p<0.001). More importantly, it was found that the levels of miR-122 were significantly…
Carcinoma, Hepatocellular	26222667	p53-p66(shc)/miR-21-Sod2 signaling is critical for the inhibitory effect of betulinic acid on hepatocellular carcinoma.	These results demonstrated that p53 is responsible for the anti-tumor effect of BA through up-regulation of p66(shc) and miR-21 and down-regulation of Sod2 expression, leading to mitochondrial ROS accumulation and apoptosis. The p53-p66(shc)/miR-21-Sod2 signaling is critical for BA-inhibited tumor growth and cancer cell proliferation.
Carcinoma, Hepatocellular	25775917	Correlation between down-expression of miR-431 and clinicopathological significance in HCC tissues.	The down-expression of miR-431 is partially responsible for a series of clinicopathological features which may be tightly correlated with the progression of HCC. Thus, expression of miR-431 may be proposed as a new factor in association with the progression of HCC.
Carcinoma, Hepatocellular	25150373	miR-21 expression predicts prognosis in hepatocellular carcinoma.	The results of the present study suggested miR-21 expression level could be a novel potential biomarker for HCC prognosis.
Carcinoma, Hepatocellular	26231037	Hepatocellular carcinoma associated microRNA expression signature: integrated bioinformatics analysis, experimental validation and clinical significance.	Systematic and integrative analysis of published datesets that compared the miRNA expression profiles between hepatocellular carcinoma (HCC) tissue and paired adjacent noncancerous liver tissue was performed to determine candidate HCC associated miRNAs.
Carcinoma, Hepatocellular	19360909	MicroRNA signatures in liver diseases.	miR-21: up-regulated in HCC compared to benign hepatocellular tumors
Carcinoma, Hepatocellular	22027761	1,3,4-tri-O-galloyl-6-O-caffeoyl-β-D-glucopyranose, a new anti-proliferative ellagitannin, regulates the expression of microRNAs in HepG(2) cancer cells.	This miRNA was up-regulated in HepG2 cells treated with BJA32515.
Carcinoma, Hepatocellular	22213236	Expression of microRNAs, miR-21, miR-31, miR-122, miR-145, miR-146a, miR-200c, miR-221, miR-222, and miR-223 in patients with hepatocellular carcinoma or intrahepatic cholangiocarcinoma and its prognostic significance.	up-regulated in HCC tissues.correlated with cirrhosis;associated with tumor stage and poor prognosis.
Carcinoma, Hepatocellular	26436398	Investigation of the value of miR-21 in the diagnosis of early stage HCC and its prognosis: a meta-analysis.	We concluded that miR-21 might be complementary to alpha fetal protein in HCC diagnosis, and might serve as an attractive estimator of HCC. We also demonstrated that miR-21 overexpression was associated with HCC TNM stage and with poor survival.
Carcinoma, Hepatocellular	26261620	Increased expression of miR-21 predicts poor prognosis in patients with hepatocellular carcinoma.	Our results suggested that increased expression of miR-21 was significantly correlated with tumor progression and could be a novel potential biomarker for HCC prognosis.
Carcinoma, Hepatocellular	25087183	Hepatitis B virus X protein promotes hepatocellular carcinoma transformation through interleukin-6 activation of microRNA-21 expression.	Hepatitis B virus X protein promotes hepatocellular carcinoma transformation through interleukin-6 activation of microRNA-21 expression.
Carcinoma, Hepatocellular, HBV-Related	26267843	Characterisation of peripheral blood mononuclear cell microRNA in hepatitis B-related acute-on-chronic liver failure.	The miRNA expression profile of PBMCs is altered in patients with HBV-ACLF, and a signature of six miRNAs may be a promising biomarker for HBV-ACLF progression.
Carcinoma, Hepatocellular, HBV-Related	25260533	Tumor suppressor micro RNA miR-145 and onco micro RNAs miR-21 and miR-222 expressions are differentially modulated by hepatitis B virus X protein in malignant hepatocytes.	Thus, HBx protein differentially modulated the expression of miRNAs. The study throws light into possible way by which HBx protein acts through microRNA and thereby regulates host functioning. It might suggest new therapeutic strategies against hepatic cancer.
Carcinoma, Hepatocellular, HCV-Related	26272105	Deregulation of microRNA expression in peripheral blood mononuclear cells from patients with HCV-related malignancies.	This study shows that some microRNAs are differently expressed in peripheral blood mononuclear cells from hepatitis C virus patients who develop hepatocellular carcinoma or lymphoma, while others share a common behavior. Thus,analysis of the expression of microRNAs could be a noninvasive marker of hepatitis C virus-related carcinogenesis. This analysis could be a suitable tool for identifying the…
Carcinoma, Lung	24865991	Serum microRNA-21 as a diagnostic marker for lung carcinoma: a systematic review and meta-analysis.	The current evidence suggests that serum miR-21 can be rapidly measured in lung carcinoma patients and has potential diagnostic value with moderate sensitivity and specificity. Further prospective studies to assess the early stage diagnostic value are needed in the future.
Carcinoma, Lung	24004609	Arsenite evokes IL-6 secretion, autocrine regulation of STAT3 signaling, and miR-21 expression, processes involved in the EMT and malignant transformation of human bronchial epithelial cells.	Arsenite evokes IL-6 secretion, autocrine regulation of STAT3 signaling, and miR-21 expression, processes involved in the EMT and malignant transformation of human bronchial epithelial cells.
Carcinoma, Lung, Small-Cell	21731696	MicroRNA expression and clinical outcome of small cell lung cancer.	The authors observed significantly lower miR-21, miR-29b, and miR-34a expression in SCLC cell lines than in NSCLC cell lines.
Carcinoma, Lung. Non-Small-Cell	23756108	Clinical evaluation of microRNA expression profiling in non small cell lung cancer.	Plasma miR-21, miR-30d, miR-451, miR-10a, miR-30e-5p and miR-126*, miR-126, miR-145) were differentially expressed
Carcinoma, Lung. Non-Small-Cell	23881177	Relative expressions of miR-205-5p, miR-205-3p, and miR-21 in tissues and serum of non-small cell lung cancer patients.	Relative expressions of miR-205-5p, miR-205-3p, and miR-21 in tissues and serum of non-small cell lung cancer patients.
Carcinoma, Lung. Non-Small-Cell	21627863	Identification of plasma microRNA-21 as a biomarker for early detection and chemosensitivity of non-small cell lung cancer.	Plasma miR-21 was significantly higher in NSCLC patients than in age- and sex-matched controls (P < 0.001). miR-21 was related to TNM stage (P < 0.001), but not related to age, sex, smoking status, histological classification, lymph node status, and metastasis (all P > 0.05).
Carcinoma, Lung. Non-Small-Cell	21721011	Prognostic significance of serum miRNA-21 expression in human non-small cell lung cancer.	serum miR-21 expression was an independent prognostic factor for NSCLC patients.
Carcinoma, Lung. Non-Small-Cell	24804226	Silencing miR-21 sensitizes non-small cell lung cancer A549 cells to ionizing radiation through inhibition of PI3K/Akt.	Silencing miR-21 sensitizes non-small cell lung cancer A549 cells to ionizing radiation through inhibition of PI3K/Akt.
Carcinoma, Lung. Non-Small-Cell	22335905	[Overexpression of miR-21 promotes proliferation and reduces apoptosis in non-small cell lung cancer].	Overexpression of miR-21 promotes proliferation and reduces apoptosis in non-small cell lung cancer].
Carcinoma, Lung. Non-Small-Cell	20832755	Modulation of K-Ras-dependent lung tumorigenesis by MicroRNA-21.	miR-21:Modulation of K-Ras-dependent lung tumorigenesis by MicroRNA-21
Carcinoma, Lung. Non-Small-Cell	22237007	MiRNA-21: a biomarker predictive for platinum-based adjuvant chemotherapy response in patients with non-small cell lung cancer.	Increased miR-21 expression significantly increased the resistance of A549 cell to platinum, whereas reduced miR-21 decreased the resistance of A549/CDDP cell.
Carcinoma, Lung. Non-Small-Cell	22295063	MicroRNA signatures in tumor tissue related to angiogenesis in non-small cell lung cancer.	The significantly altered angiogenesis-related miRs of high interest were miR-21, miR-106a, miR-126, miR-155, miR-182, miR-210 and miR-424. miR-155 correlated significantly with fibroblast growth factor 2 (FGF2) in the total cohort (r=0.17, P=0.002), though most prominent in the subgroup with nodal metastasis (r=0.34, P<0.001).
Carcinoma, Lung. Non-Small-Cell	23820752	Let-7g and miR-21 expression in non-small cell lung cancer: correlation with clinicopathological and molecular features.	Let-7g and miR-21 expression in non-small cell lung cancer: correlation with clinicopathological and molecular features
Carcinoma, Lung. Non-Small-Cell	24452750	Expression of microRNA-21 in non-small cell lung cancer tissue increases with disease progression and is likely caused by growth conditional changes during malignant transformation.	Expression of microRNA-21 in non-small cell lung cancer tissue increases with disease progression and is likely caused by growth conditional changes during malignant transformation.
Carcinoma, Lung. Non-Small-Cell	26311306	Validation for histology-driven diagnosis in non-small cell lung cancer using hsa-miR-205 and hsa-miR-21 expression by two different normalization strategies.	Validation for histology-driven diagnosis in non-small cell lung cancer using hsa-miR-205 and hsa-miR-21 expression by two different normalization strategies.
Carcinoma, Lung. Non-Small-Cell	26453197	Up-Regulation of miR-21 Expression Predicate Advanced Clinicopathological Features and Poor Prognosis in Patients with Non-Small Cell Lung Cancer.	Up-Regulation of miR-21 Expression Predicate Advanced Clinicopathological Features and Poor Prognosis in Patients with Non-Small Cell Lung Cancer.
Carcinoma, Lung. Non-Small-Cell	23817461	The prognostic value of miR-21 and miR-155 in non-small-cell lung cancer: a meta-analysis.	This meta-analysis provides evidence that miR-21 and miR-155 are predicting factors for non-small-cell lung cancer prognosis and lymphoid infiltration.
Carcinoma, Lung. Non-Small-Cell	24198203	microRNA expression profiles associated with survival, disease progression, and response to gefitinib in completely resected non-small-cell lung cancer with EGFR mutation.	microRNA expression profiles associated with survival, disease progression, and response to gefitinib in completely resected non-small-cell lung cancer with EGFR mutation.
Carcinoma, Lung. Non-Small-Cell	24906642	Downregulation of miR-21 increases cisplatin sensitivity of non-small-cell lung cancer.	Downregulation of miR-21 increases cisplatin sensitivity of non-small-cell lung cancer.
Carcinoma, Lung. Non-Small-Cell	22956424	MicroRNA-21 (miR-21) expression promotes growth, metastasis, and chemo- or radioresistance in non-small cell lung cancer cells by targeting PTEN.	MicroRNA-21 (miR-21) expression promotes growth, metastasis, and chemo- or radioresistance in non-small cell lung cancer cells by targeting PTEN.
Carcinoma, Lung. Non-Small-Cell	24331411	MiR-21 overexpression is associated with acquired resistance of EGFR-TKI in non-small cell lung cancer.	miR-21 is involved in acquired resistance of EGFR-TKI in NSCLC, which is mediated by down-regulating PTEN and PDCD4 and activating PI3K/Akt pathway.
Carcinoma, Lung. Non-Small-Cell	25058005	Alteration in Mir-21/PTEN expression modulates gefitinib resistance in non-small cell lung cancer.	Alteration in Mir-21/PTEN expression modulates gefitinib resistance in non-small cell lung cancer.
Carcinoma, Lung. Non-Small-Cell	25990966	MicroRNA-184 Deregulated by the MicroRNA-21 Promotes Tumor Malignancy and Poor Outcomes in Non-small Cell Lung Cancer via Targeting CDC25A and c-Myc.	MiR-184 as a tumor suppressor miR inhibits cell proliferation and invasion capability via targeting CDC25A and c-Myc. Low miR-184 level may predict worse prognosis in NSCLC patients.
Carcinoma, Lung. Non-Small-Cell	23777591	Overexpression of miRNA-21 promotes radiation-resistance of non-small cell lung cancer.	miRNA-21 may be considered as a potential novel target for future development of specific therapeutic interventions in NSCLC.
Carcinoma, Lung. Non-Small-Cell	20363096	Deregulated expression of miR-21, miR-143 and miR-181a in non small cell lung cancer is related to clinicopathologic characteristics or patient prognosis.	miR-21:Deregulated expression of miR-21, miR-143 and miR-181a in non small cell lung cancer is related to clinicopathologic characteristics or patient prognosis
Carcinoma, Lung. Non-Small-Cell	25862841	Non-small cell lung cancer detection using microRNA expression profiling of bronchoalveolar lavage fluid and sputum.	miRNA expression profiling of sputum and BAL fluids represent a potential means to detect early-stage NSCLC.
Carcinoma, Lung. Non-Small-Cell	18719201	Prognostic value of mature microRNA-21 and microRNA-205 overexpression in non-small cell lung cancer by quantitative real-time RT-PCR.	miR-21: overexpression
Carcinoma, Lung. Non-Small-Cell	24293118	MiR-21 suppresses the anticancer activities of curcumin by targeting PTEN gene in human non-small cell lung cancer A549 cells.	Our data suggest a novel molecular mechanism in which inhibition of microRNA-21 and upregulation of PTEN mediate the anticancer activities of curcumin in NSCLC cells. Suppression of microRNA-21 may thus have therapeutic benefits against this malignancy.
Carcinoma, Lung. Non-Small-Cell	26563758	Identification of plasma microRNA profiles for primary resistance to EGFR-TKIs in advanced non-small cell lung cancer (NSCLC) patients with EGFR activating mutation.	Higher expression levels of miR-21, AmiR-27a, and miR-218 detected in this study suggest potential roles of these miRNAs in primary resistance to EGFR-TKI in advanced NSCLC patients with EGFR exon 19 deletion mutations. These findings need to be further confirmed in a study with a larger sample size.
Carcinoma, Lung. Non-Small-Cell	25799148	Modulation of NF-κB/miR-21/PTEN pathway sensitizes non-small cell lung cancer to cisplatin.	Modulation of the NF-κB/miR-21/PTEN pathway in NSCLC showed that inhibition of this pathway may increase cisplatin sensitivity.
Carcinoma, Nasopharyngeal	24194922	Epstein-Barr Virus_Encoded LMP1 upregulates microRNA-21 to promote the resistance of nasopharyngeal carcinoma cells to cisplatin-induced Apoptosis by suppressing PDCD4 and Fas-L.	Epstein-Barr Virus_Encoded LMP1 upregulates microRNA-21 to promote the resistance of nasopharyngeal carcinoma cells to cisplatin-induced Apoptosis by suppressing PDCD4 and Fas-L.
Carcinoma, Nasopharyngeal	25365510	Activation of miR-21 by STAT3 induces proliferation and suppresses apoptosis in nasopharyngeal carcinoma by targeting PTEN gene.	Activation of miR-21 by STAT3 induces proliferation and suppresses apoptosis in nasopharyngeal carcinoma by targeting PTEN gene.
Carcinoma, Nasopharyngeal	25031780	miR-21 inhibitor suppresses proliferation and migration of nasopharyngeal carcinoma cells through down-regulation of BCL2 expression.	miR-21 inhibitor suppresses proliferation and migration of nasopharyngeal carcinoma cells through down-regulation of BCL2 expression.
Carcinoma, Neuroendocrine	22924844	Altered expression of microRNA miR-21, miR-155, and let-7a and their roles in pulmonary neuroendocrine tumors.	The expression levels of miR-21 and miR-155 were significantly higher in high-grade NE carcinomas (LCNECs and SCLCs) than in carcinoid tumors (TCs and ACs) (each P < 0.001). The expression level of miR-21 in carcinoid tumors with lymph node metastasis was significantly higher than in carcinoid tumors without lymph node metastasis (P= 0.010).
Carcinoma, Oral	22249446	miR-21 inhibitor sensitizes human OSCC cells to cisplatin.	miR-21 inhibitor sensitizes human OSCC(oral squamous cell carcinoma) cells to cisplatin.
Carcinoma, Oral	22761427	Keratinization-associated miR-7 and miR-21 regulate tumor suppressor reversion-inducing cysteine-rich protein with kazal motifs (RECK) in oral cancer.	Keratinization-associated miR-7 and miR-21 Regulate Tumor Suppressor Reversion-inducing Cysteine-rich Protein with Kazal Motifs (RECK) in Oral Cancer.
Carcinoma, Oral	23230394	Subsite-based alterations in miR-21, miR-125b, and miR-203 in squamous cell carcinoma of the oral cavity and correlation to important target proteins.	Subsite-based alterations in miR-21, miR-125b, and miR-203 in squamous cell carcinoma of the oral cavity and correlation to important target proteins
Carcinoma, Ovarian	25845681	Icariin regulates the proliferation and apoptosis of human ovarian cancer cells through microRNA-21 by targeting PTEN, RECK and Bcl-2.	Icariin regulates the proliferation and apoptosis of human ovarian cancer cells through microRNA-21 by targeting PTEN, RECK and Bcl-2.
Carcinoma, Ovarian, Clear Cell	25366985	MicroRNA-21 is a candidate driver gene for 17q23-25 amplification in ovarian clear cell carcinoma.	MicroRNA-21 is a candidate driver gene for 17q23-25 amplification in ovarian clear cell carcinoma.
Carcinoma, Rectal	24039353	MicroRNA-21 as a potential colon and rectal cancer biomarker.	In this review,we summarize the latest research findings of the clinicopathological relevance of miRNAs-21 in CRC initiation, development, and progress, highlighting its potential diagnostic, prognostic, and therapeutic application, as well as discussing future prospects.
Carcinoma, Renal Cell	25279769	Impact of miR-21, miR-126 and miR-221 as prognostic factors of clear cell renal cell carcinoma with tumor thrombus of the inferior vena cava.	Impact of miR-21, miR-126 and miR-221 as prognostic factors of clear cell renal cell carcinoma with tumor thrombus of the inferior vena cava.
Carcinoma, Renal Cell	25974855	Prognostic value of meta-signature miRNAs in renal cell carcinoma: an integrated miRNA expression profiling analysis.	We also constructed a five-miRNAs-based classifier as a reliable prognostic and predictive tool for CSS in patients with RCC, especially in clear cell RCC (ccRCC) (HR: 5.46, 95% CI: 1.51-19.66). This method might facilitate patient counselling and individualise management of RCC.
Carcinoma, Renal Cell	21820586	miR-21 modulates cell apoptosis by targeting multiple genes in renal cell carcinoma.	miR-21 Modulates Cell Apoptosis by Targeting Multiple Genes in Renal Cell Carcinoma.
Carcinoma, Renal Cell	22685542	microRNA-21 governs TORC1 activation in renal cancer cell proliferation and invasion.	microRNA-21 governs TORC1 activation in renal cancer cell proliferation and invasion.
Carcinoma, Renal Cell	23206776	miR-21 downregulated TCF21 to inhibit KISS1 in renal cancer.	miR-21 Downregulated TCF21 to Inhibit KISS1 in Renal Cancer
Carcinoma, Renal Cell	23558936	MicroRNA-21 is overexpressed in renal cell carcinoma.	MiR-21 is overexpressed in RCC tissue and modulates the growth, apoptosis and cell cycle progression of RCC cells and regulates the expression of PDCD4 and TPM1
Carcinoma, Renal Cell	24902663	MicroRNA-21 (miR-21) post-transcriptionally downregulates tumor suppressor PDCD4 and promotes cell transformation, proliferation, and metastasis in renal cell carcinoma.	MiR-21 not only promoted cancer cell hyperplasia and contributed to tumor cell transformation and metastasis, but also post-transcriptionally downregulated PDCD4 protein expression. PDCD4 and miR-21 expression levels potentially play an important role in renal cell cancer.
Carcinoma, Renal Cell	24428907	Combination of expression levels of miR-21 and miR-126 is associated with cancer-specific survival in clear-cell renal cell carcinoma.	A combined expression level of miR-21 and miR-126 accurately predicted CSS in two independent RCC cohorts and seems feasible for clinical application in assessing prognosis.
Carcinoma, Renal Cell	26729387	Diagnostic and prognostic accuracy of miR-21 in renal cell carcinoma: a systematic review protocol.	Diagnostic and prognostic accuracy of miR-21 in renal cell carcinoma: a systematic review protocol.
Carcinoma, Renal Cell	24977165	Exploring the miRNA-mRNA regulatory network in clear cell renal cell carcinomas by next-generation sequencing expression profiles.	Exploring the miRNA-mRNA regulatory network in clear cell renal cell carcinomas by next-generation sequencing expression profiles.
Carcinoma, Renal Cell	24129247	MicroRNA profile: a promising ancillary tool for accurate renal cell tumour diagnosis.	Expression analysis of miR-141 or miR-200b accurately distinguished RCTs from normal renal tissues, oncocytoma from RCC and chRCC from oncocytoma. The diagnostic performance was confirmed in the validation set. Interestingly,miR-21, miR-141 and miR-155 expression levels showed prognostic significance in a univariate analysis.
Carcinoma, Renal Cell, Clear-Cell	24793999	The miR(21/10b) ratio as a prognostic marker in clear cell renal cell carcinoma.	The miR(21/10b) ratio as a prognostic marker in clear cell renal cell carcinoma.
Carcinoma, Renal Cell, Clear-Cell	26572589	MicroRNA-21 stimulates epithelial-to-mesenchymal transition and tumorigenesis in clear cell renal cells.	Thus, a single miRNA may have an impact on the formation of highly tumorigenic cancer spheres in kidney cancer.
Carcinoma, Renal Cell, Clear-Cell	24351440	MicroRNA expression signatures of stage, grade, and progression in clear cell RCC.	MicroRNA expression signatures of stage, grade, and progression in clear cell RCC.
Carcinoma, Salivary Adenoid Cystic	26367487	miR-21 regulates tumor progression through the miR-21-PDCD4-Stat3 pathway in human salivary adenoid cystic carcinoma.	Therefore, suppression of miR-21 may provide a potential approach for the treatment of advanced SACC patients.
Carcinoma, Supraglottic	24676647	MicroRNA expression profiles in supraglottic carcinoma.	MicroRNA expression profiles in supraglottic carcinoma.
Carcinoma, Thyroid	25316501	The PDCD4/miR-21 pathway in medullary thyroid carcinoma.	The PDCD4/miR-21 pathway in medullary thyroid carcinoma.
Carcinoma, Thyroid, Papillary	26007293	MiR-9 and miR-21 as prognostic biomarkers for recurrence in papillary thyroid cancer.	MiR-9 and miR-21 as prognostic biomarkers for recurrence in papillary thyroid cancer.
Carcinoma, Thyroid, Papillary	24650454	MicroRNA-21 regulates biological behaviors in papillary thyroid carcinoma by targeting programmed cell death 4.	These data suggest that miRNA-21 may play an oncogenic role by directly targeting PDCD4 in the cellular processes of PTC. In addition, the findings in our present study also may represent new clues for the diagnostic and therapeutic strategies in the treatment of PTC.
Carcinoma, Thyroid, Papillary	26414548	MicroRNA Expression and Association with Clinicopathologic Features in Papillary Thyroid Cancer: A Systematic Review.	Further studies are needed to investigate whether miRs are independent predictors of aggressive clinicopathologic features before it can be recommended that miR expression levels should be incorporated into the management algorithm for patients with PTC. A well-designed prospective study is needed to assess these potential associations.
Carcinoma, Thyroid, Papillary	25771986	In Situ Hybridization Analysis of miR-146b-5p and miR-21 in Thyroid Nodules: Diagnostic Implications.	Since miR-146b-5p was mainly expressed in PTC including FVPTC and was not expressed in most FTC, PDTC, or ATC, it may serve as a useful diagnostic marker for PTC. ISH is a useful method to analyze microRNA expression in formalin-fixed paraffin-embedded thyroid tissues.
Carcinoma, Thyroid, Papillary	26003825	Reduced expression of THRβ in papillary thyroid carcinomas: relationship with BRAF mutation, aggressiveness and miR expression.	Our results demonstrate that down-regulation of THRβ is a common feature of PTCs. While it is not associated with a more aggressive phenotype of PTC, it correlates with the reduction of all the markers of differentiation and is associated with overexpression of some miRNAs supposed to play a role in thyroid tumorigenesis.
Carcinoma, Urothelial, Upper Tract	25629698	Analysis of tissue and serum microRNA expression in patients with upper urinary tract urothelial cancer.	MicroRNA expression is altered in UUTUC. The analysis of circulating miR-141 may be useful to identify patients with UUTUC.
Central Nervous System Embryonal Tumor	23832112	Serum miR-21 is a diagnostic and prognostic marker of primary central nervous system lymphoma.	Serum miR-21 is a diagnostic and prognostic marker of primary central nervous system lymphoma.
Cervical Neoplasms	25539644	Deregulation of microRNAs Let-7a and miR-21 mediate aberrant STAT3 signaling during human papillomavirus-induced cervical carcinogenesis: role of E6 oncoprotein.	existence of a functional loop involving Let-7a, STAT3 and miR-21 which were found potentially regulated by viral oncoprotein E6.
Cholangiocarcinoma	24918778	The real-time dynamic monitoring of microRNA function in cholangiocarcinoma.	Significant variability was observed in the temporal function of all six miRNAs, which may play an important role in the development of CCA.
Cholangiocarcinoma	22770403	PTEN and PDCD4 are bona fide targets of microRNA-21 in human cholangiocarcinoma.	PTEN and PDCD4 are bona fide targets of microRNA-21 in human cholangiocarcinoma.
Cholangiocarcinoma	24699315	miR-21 targets 15-PGDH and promotes cholangiocarcinoma growth.	miR-21 targets 15-PGDH and promotes cholangiocarcinoma growth.
Cholangiocarcinoma	25803229	MiR-21 promotes intrahepatic cholangiocarcinoma proliferation and growth in vitro and in vivo by targeting PTPN14 and PTEN.	MiR-21 promotes intrahepatic cholangiocarcinoma proliferation and growth in vitro and in vivo by targeting PTPN14 and PTEN.
Cholangiocarcinoma	26191158	MicroRNA-21 regulates biological behavior by inducing EMT in human cholangiocarcinoma.	MicroRNA-21 regulates biological behavior by inducing EMT in human cholangiocarcinoma.
Cholangiocarcinoma	17531469	The role of microRNAs in cancer: no small matter.	Recently Meng et al. showed that miR-21 is also overexpressed in malignant cholangiocarcinomas, a highly chemoresistant cancer type, knockdown of miR-21 sensitised cholangiocarcinoma cell lines for treatment with gemcitabin, whereas transfection of non-malignant cholangiocytes with precursor miR-21 made cells more resistant to gemcitabin.
Cholangiocarcinoma	19296468	MicroRNA-21 is overexpressed in human cholangiocarcinoma and regulates programmed cell death 4 and tissue inhibitor of metalloproteinase 3.	miR-21: overexpressed
Cholesteatoma	25405753	MicroRNA let-7a suppresses the growth and invasion of cholesteatoma keratinocytes.	reveal the crucial role of let-7a miRNA in the inhibition of growth and invasion of cholesteatoma keratinocytes.
Cholesteatoma	22289526	Post-transcriptional regulation by microrna-21 and let-7a microRNA in paediatric cholesteatoma.	Levels of miR-21 and let-7a microRNA were significantly higher in cholesteatoma tissue compared with normal skin, especially in paediatric patients.
Colon Neoplasms	21279518	PDCD4 nuclear loss inversely correlates with miR-21 levels in colon carcinogenesis.	PDCD4 nuclear loss inversely correlates with miR-21 levels in colon carcinogenesis.
Colon Neoplasms	22677902	miR-21, miR-17 and miR-19a induced by phosphatase of regenerating liver-3 promote the proliferation and metastasis of colon cancer.	miR-21, miR-17 and miR-19a induced by phosphatase of regenerating liver-3 promote the proliferation and metastasis of colon cancer.
Colon Neoplasms	23544170	Down-regulation of miR-21 Induces Differentiation of Chemoresistant Colon Cancer Cells and Enhances Susceptibility to Therapeutic Regimens.	Down-regulation of miR-21 Induces Differentiation of Chemoresistant Colon Cancer Cells and Enhances Susceptibility to Therapeutic Regimens
Colon Neoplasms	22072622	MicroRNA-21 induces stemness by downregulating transforming growth factor beta receptor 2 (TGFβR2) in colon cancer cells.	MicroRNA-21 induces stemness by downregulating transforming growth factor beta receptor 2 (TGFbetaR2) in colon cancer cells.
Colon Neoplasms	22322462	MicroRNA-21-mediated regulation of Sprouty2 protein expression enhances the cytotoxic effect of 5-fluorouracil and metformin in colon cancer cells.	microRNA-21-mediated regulation of Sprouty2 protein expression enhances the cytotoxic effect of 5-fluorouracil and metformin in colon cancer cells.
Colon Neoplasms	24039353	MicroRNA-21 as a potential colon and rectal cancer biomarker.	In this review,we summarize the latest research findings of the clinicopathological relevance of miRNAs-21 in CRC initiation, development, and progress, highlighting its potential diagnostic, prognostic, and therapeutic application, as well as discussing future prospects.
Colon Neoplasms	16461460	A microRNA expression signature of human solid tumors defines cancer gene targets.	overexpressed
Colon Neoplasms	22286762	Sulindac inhibits tumor cell invasion by suppressing NF-κB-mediated transcription of microRNAs.	Sulindac inhibits tumor cell invasion by suppressing NF-kB-mediated transcription of microRNAs.
Colorectal Adenocarcinoma	24938624	MicroRNA target prediction: theory and practice.	This might be attributable to the fact that effects of miRNA activity may oscillate between gene product repression and activation.
Colorectal Adenoma	25586944	MicroRNA and targeted mRNA expression profiling analysis in human colorectal adenomas and adenocarcinomas.	several miRNAs were abnormally expressed in colorectal lesions, identified new deregulated miRs, and showed that several miRNAs could mark the transition from NOR to CRA, thereby marking progression from the early steps of cancer.
Colorectal Cancer	24586105	Re: Serum miR-21 as a diagnostic and prognostic biomarker in colorectal cancer.	Re: Serum miR-21 as a diagnostic and prognostic biomarker in colorectal cancer.
Colorectal Cancer	24709885	Identification of a circulating microRNA signature for colorectal cancer detection.	Identification of a circulating microRNA signature for colorectal cancer detection.
Colorectal Cancer	25524942	Diagnostic value of circulating miR-21 for colorectal cancer: a meta-analysis.	Circulating miR-21 may be a suitable diagnostic biomarker for CRC with moderate sensitivity and specificity. Further studies should evaluate the diagnostic value of miR-21 for CRC in the future.
Colorectal Cancer	25683351	The accuracy of circulating microRNA-21 in the diagnosis of colorectal cancer: a systematic review and meta-analysis.	The accuracy of circulating microRNA-21 in the diagnosis of colorectal cancer: a systematic review and meta-analysis.
Colorectal Cancer	26271186	Variability in microRNA recovery from plasma: Comparison of five commercial kits.	Variability in microRNA recovery from plasma: Comparison of five commercial kits.
Colorectal Cancer	25178939	Elevated level of microRNA-21 in the serum of patients with colorectal cancer.	Elevated level of microRNA-21 in the serum of patients with colorectal cancer.
Colorectal Cancer	23970420	Prognostic implications of serum microRNA-21 in colorectal cancer.	Our results suggest that circulating serum miR-21 is a promising prognostic tumour marker, and they highlight the potential clinical utility of miR-21 expression as a prognostic marker for CRC prognosis.
Colorectal Cancer	26787105	The prognostic effect of PTEN expression status in colorectal cancer development and evaluation of factors affecting it: miR-21 and promoter methylation.	This study suggests a high frequency of miR-21 overexpression and aberrant promoter methylation in down-regulation of PTEN expression in colorectal carcinoma. Loss of PTEN may be a prognostic factor for patients with CRC.
Colorectal Cancer	24149370	Epigenetic regulation of miR-21 in colorectal cancer: ITGB4 as a novel miR-21 target and a three-gene network (miR-21-ITGΒ4-PDCD4) as predictor of metastatic tumor potential.	miR-21 is a key player in oncogenic EMT, its overexpression is controlled by the cooperation of genetic and epigenetic alterations, and its levels, along with ITGβ4 and PDCD4 expression, could be exploited as a prognostic tool for CRC metastasis.
Colorectal Cancer	22281474	EGFR regulation of colon cancer stem-like cells during aging and in response to the colonic carcinogen dimethylhydrazine.	Aging and DMH are associated with increases in CSLC biomarkers and miR21, each of which have been linked to colorectal cancer.
Colorectal Cancer	23788041	Pleiotropic actions of miR-21 highlight the critical role of deregulated stromal microRNAs during colorectal cancer progression.	Pleiotropic actions of miR-21 highlight the critical role of deregulated stromal microRNAs during colorectal cancer progression.
Colorectal Cancer	23858763	[Construction of microRNA-21 and PTEN eukaryotic expression and short hairpin RNA expression vectors].	Construction of microRNA-21 and PTEN eukaryotic expression and short hairpin RNA expression vectors
Colorectal Cancer	24780321	Correlation of over-expressions of miR-21 and Notch-1 in human colorectal cancer with clinical stages.	Correlation of over-expressions of miR-21 and Notch-1 in human colorectal cancer with clinical stages.
Colorectal Cancer	24832083	MicroRNA-21 promotes tumour malignancy via increased nuclear translocation of β-catenin and predicts poor outcome in APC-mutated but not in APC-wild-type colorectal cancer.	nuclear translocation of β-catenin increased by miR-21 promotes tumour malignancy and a poor outcome in APC-mutated patients but not in APC-wild-type colorectal cancer.
Colorectal Cancer	25178983	Diagnostic and prognostic value of microRNA-21 in colorectal cancer: an original study and individual participant data meta-analysis.	Circulating miR21 level has potential value for colorectal cancer early detection, whereas high tissue miR21 level is associated with adverse colorectal cancer prognosis.
Colorectal Cancer	26184038	IL6 Mediates Immune and Colorectal Cancer Cell Cross-talk via miR-21 and miR-29b.	IL6 Mediates Immune and Colorectal Cancer Cell Cross-talk via miR-21 and miR-29b.
Colorectal Cancer	27349026	Plasma Expression Levels of Circulating miR-21 are not Useful for Diagnosing and Monitoring Colorectal Cancer.	Plasma Expression Levels of Circulating miR-21 are not Useful for Diagnosing and Monitoring Colorectal Cancer.
Colorectal Cancer	24468585	MiR-20b, -21, and -130b inhibit PTEN expression resulting in B7-H1 over-expression in advanced colorectal cancer.	MiR-20b, -21, and -130b inhibit PTEN expression resulting in B7-H1 over-expression in advanced colorectal cancer.
Colorectal Cancer	26419959	MicroRNA MIR21 and T Cells in Colorectal Cancer.	Our data support a possible role of tumor epigenetic deregulation by noncoding RNA in suppressing the antitumor T-cell-mediated adaptive immune response and suggest MIR21 as a potential target for immunotherapy and prevention in colorectal cancer.
Colorectal Cancer	25603978	MicroRNA-21 controls hTERT via PTEN in human colorectal cancer cell proliferation.	miRNA-21 regulates hTERT expression via the PTEN/ERK1/2 signaling pathway, therefore controlling CRC cell line growth. MiRNA-21 may serve as a novel therapeutic target in CRC.
Colorectal Cancer	25609245	Stromal expression of miR-21 in T3-4a colorectal cancer is an independent predictor of early tumor relapse.	Stromal miR-21 expression is related to the expression of E-cadherin and metastasis-associated protein1 in colorectal cancer. Stage II colorectal cancer patients with high levels of miR-21 are at higher risk for tumor recurrence and should be considered for more intensive treatment.
Colorectal Cancer	25769454	Emerging role of microRNA-21 in colorectal cancer.	we will focus on the critical role of miR-21 in CRC. Hopefully, the information obtained may lead to a better understanding of the pathogenesis and development of novel therapeutic strategies for this disease.
Colorectal Cancer	26084510	A microRNA molecular modeling extension for prediction of colorectal cancer treatment.	In summary,the results reveal that detailed molecular events can be combined with individual genetic data, including gene/miRNA expression data, to enhance in silico prediction of therapeutic response of individual CRC tumors.The study demonstrates that miRNA information can be applied as actionable information regarding individual therapeutic response.
Colorectal Cancer	23773491	The prognostic significance of APC gene mutation and miR-21 expression in advanced-stage colorectal cancer.	In Taiwan, downregulation of the APC gene in CRC correlated with gene mutation and mir-21 upregulation. APC mutation and mir-21 expression could be used to predict the clinical outcome of CRC, especially in patients with advanced disease.
Colorectal Cancer	25292032	Detection of microRNA-21 expression as a potential screening biomarker for colorectal cancer: a meta-analysis.	Our findings suggest that miR-21 has a potential diagnostic value for CRC with a moderate level of overall diagnostic accuracy. Hence, it could be used as auxiliary means for the initial screening of CRC and avoid unnecessary colonoscopy, which is an invasive and expensive procedure.
Colorectal Cancer	25421755	Clinical significance of microRNA-21 as a biomarker in each Dukes' stage of colorectal cancer.	miR-21 expression may be a valuable biomarker for prediction of poor prognosis in CRC patients with Dukes' stage B, C and D.
Colorectal Cancer	26462034	Clinical value of integrated-signature miRNAs in colorectal cancer: miRNA expression profiling analysis and experimental validation.	Clinical value of integrated-signature miRNAs in colorectal cancer: miRNA expression profiling analysis and experimental validation.
Colorectal Cancer	24078989	MicroRNA in colorectal cancer: new perspectives for diagnosis, prognosis and treatment.	MiRNAs might soon represent novel prognostic and diagnostic tools in patients at high risk of CRC or being diagnosed with CRC.
Colorectal Cancer	24265822	Prognostic role of microRNA-21 in colorectal cancer: a meta-analysis.	The present findings suggest that high expression of miR-21 might predict poor prognosis in patients with colorectal cancer.
Colorectal Carcinoma	25405754	Technical factors involved in the measurement of circulating microRNA biomarkers for the detection of colorectal neoplasia.	The measured levels of miRNAs in serum and plasma from same patients varied in the presence of hemolysis, and since hemolysis and other factors affected miRNA expression, it is important to consider these confounders while developing miRNA-based diagnostic assays.
Colorectal Carcinoma	26038573	Serum miR-21, miR-29a, and miR-125b Are Promising Biomarkers for the Early Detection of Colorectal Neoplasia.	Because serum levels of miR-21, miR-29a, and miR-125b discriminated patients with early colorectal neoplasm from healthy controls, our data highlight the potential clinical use of these molecular signatures for noninvasive screening of patients with colorectal neoplasia.
Colorectal Carcinoma	19047896	Clinical, pathologic, and molecular features of early-onset colorectal carcinoma.	miR-21: increased expression
Colorectal Carcinoma	22868372	Plasma miR-21: a potential diagnostic marker of colorectal cancer.	In the plasma group, miR-21 differentiated CRC patients from controls with 90% specificity and sensitivity.
Colorectal Carcinoma	20620599	Relevance of miR-21 and miR-143 expression in tissue samples of colorectal carcinoma and its liver metastases.	miR-21:Our results support the hypothesis about oncogenic function of miR-21
Colorectal Carcinoma	21406606	Integrated microRNA and mRNA expression profiling in a rat colon carcinogenesis model: effect of a chemo-protective diet.	Diet and carcinogen exposure modulated a number of microRNAs (miR-16, miR-19b, miR-21, miR26b, miR27b, miR-93 and miR-203) linked to canonical oncogenic signaling pathways.
Colorectal Carcinoma	21806946	Neurotensin signaling activates microRNAs-21 and -155 and Akt, promotes tumor growth in mice, and is increased in human colon tumors.	Neurotensin Signaling Activates MicroRNAs -21 and -155 and Akt, Promotes Tumor Growth in Mice, and is Increased in Human Colon Tumors.
Colorectal Carcinoma	22202009	miRNAs are stable in colorectal cancer archival tissue blocks.	miR-20a, miR-21, miR-106a, miR-181b, miR-203, and miR-324-5p were stable in colorectal cancer archival tissue blocks.
Colorectal Carcinoma	22553926	Control of MicroRNA-21 expression in colorectal cancer cells by oncogenic epidermal growth factor/Ras signaling and Ets transcription factors.	EGF/Ras efficiently induces the miR-21 primary transcript, but this does not rapidly and simply translate into higher mature miR-21 levels.
Colorectal Carcinoma	21546206	MicroRNA-21 and PDCD4 expression in colorectal cancer.	This study demonstrates the inverse relationship between miR-21 and PDCD4, thus suggesting that miR-21 post-transcriptionally modulates PDCD4 via mRNA degradation. Pharmacological manipulation of the miR-21/PDCD4 axis could represent a novel therapeutic strategy in the treatment of colorectal cancer.
Colorectal Carcinoma	21872591	miR-21 targets the tumor suppressor RhoB and regulates proliferation, invasion and apoptosis in colorectal cancer cells.	miR-21 targets the tumor suppressor RhoB and regulates proliferation, invasion and apoptosis in colorectal cancer cells.
Colorectal Carcinoma	22099878	miR-21 functionally interacts with the 3'UTR of chemokine CCL20 and down-regulates CCL20 expression in miR-21 transfected colorectal cancer cells.	miR-21 functionally interacts with the 3'UTR of chemokine CCL20 and down-regulates CCL20 expression in miR-21 transfected colorectal cancer cells.
Colorectal Carcinoma	22267128	Prognostic significance of PDCD4 expression and association with microRNA-21 in each Dukes' stage of colorectal cancer patients.	Significant inverse correlations were demonstrated between PDCD4 and miR-21.
Colorectal Carcinoma	23174819	MiR-21 regulates biological behavior through the PTEN/PI-3 K/Akt signaling pathway in human colorectal cancer cells.	MiR-21 regulates biological behavior through the PTEN/PI-3 K/Akt signaling pathway in human colorectal cancer cells
Colorectal Carcinoma	23817679	miR-21 and its target gene CCL20 are both highly overexpressed in the microenvironment of colorectal tumors: significance of their regulation.	miR-21 and its target gene CCL20 are both highly overexpressed in the microenvironment of colorectal tumors: significance of their regulation.
Colorectal Carcinoma	25310697	Inflammation and MiR-21 pathways functionally interact to downregulate PDCD4 in colorectal cancer.	Inflammation and MiR-21 pathways functionally interact to downregulate PDCD4 incolorectal cancer.
Colorectal Carcinoma	22844381	Expression of miR-21, miR-31, miR-96 and miR-135b is correlated with the clinical parameters of colorectal cancer.	Expression of miR-21, miR-31, miR-96 and miR-135b is correlated with the clinical parameters of colorectal cancer.
Colorectal Carcinoma	25989926	Fecal microRNA profile in patients with colorectal carcinoma before and after curative surgery.	A set of three specific fecal miRNAs is overexpressed before surgery, and return within the normal range after cancer removal could be considered as an appealing opportunity for a new reliable tool for CRC secondary prevention. However, their role needs to be explored in large prospective trials and compared with the existing screening tools.
Colorectal Carcinoma	26845148	MiRNA-21 Expression Decreases from Primary Tumors to Liver Metastases in Colorectal Carcinoma.	In the context of previous studies demonstrating increased miRNA-21 expression in metastatic primary tumors, our findings raise the question whether miRNA-21 might be involved in the initiation but not in the perpetuation and growth of metastases.
Colorectal Carcinoma	21412018	Clinicopathological and prognostic value of microRNA-21 and microRNA-155 in colorectal cancer.	High miR-21 expression was significantly associated with venous invasion, liver metastasis and tumor stage.The overall (OS) and disease-free survival (DFS) rates of patients with high miR-21 expression were significantly worse than those of patients with low miR-21 expression.
Colorectal Carcinoma	21930727	Detection of miR-92a and miR-21 in stool samples as potential screening biomarkers for colorectal cancer and polyps.	The expression of miR-21 and miR-92a was significantly higher in CRC tissues compared with their adjacent normal tissues (p<0.0001). Patients with CRC had a significantly higher stool miR-21 level (p<0.01) and miR-92a level (p<0.0001) compared with normal controls. Stool miR-92a, but not miR-21, was significantly higher in patients with polyps than in controls (p<0.0001). At a cut-off value of 43…
Colorectal Carcinoma	22120473	Stage-dependent differential expression of microRNAs in colorectal cancer: potential role as markers of metastatic disease.	Increased expression of miR-21, mir-135a and miR-335 was associated with clinical progression of CRC (colorectal cancer), while miR-206 demonstrated an opposite trend. The levels of mir-21 did not associate with the expression of PTEN, an important tumour suppressor in CRC and one of many putative targets of miR-21, but interestingly was associated with stage of disease in the PTEN expressing tum…
Colorectal Carcinoma	22289545	Increased expression of microRNA-21and its association with chemotherapeutic response in human colorectal cancer.	There was a significantly higher level of miR-21 in CRC tumour tissue than in NAT and high expression of miR-21 was significantly correlated with advanced clinical stage and poor cell differentiation.
Colorectal Carcinoma	22382630	Role of miR-19b and its target mRNAs in 5-fluorouracil resistance in colon cancer cells.	In response to 5-FU, miR-19b and miR-21 were over-expressed in 5-FU-resistant cells.
Colorectal Carcinoma	22476768	Clinical correlations of miR-21 expression in colorectal cancer patients and effects of its inhibition on DLD1 colon cancer cells.	Kaplan-Meier analysis proved that the miR-21 expression levels are correlated to shorter overall survival of CRC patients.
Colorectal Carcinoma	22638884	The expression and clinical significance of circulating microRNA-21 in serum of five solid tumors.	miR-21 was significantly overexpressed in human solid cancerous serum relative to normal control (P < 0.001), and its sensitivity and specificity were significantly higher than the currently used tumor markers.
Digestive System Neoplasms	26683919	Potential Role of Circulating MiR-21 in the Diagnosis and Prognosis of Digestive System Cancer: A Systematic Review and Meta-Analysis.	Potential Role of Circulating MiR-21 in the Diagnosis and Prognosis of Digestive System Cancer: A Systematic Review and Meta-Analysis.
Eclampsia	19642860	Differential expression of microRNAs in the placentae of Chinese patients with severe pre-eclampsia.	increased in placenta
Endometrial Neoplasms	21330826	Highly increased maspin expression corresponds with up-regulation of miR-21 in endometrial cancer: a preliminary report.	Highly increased maspin expression corresponds with up-regulation of miR-21 in endometrial cancer
Endometrial Neoplasms	22543862	Identification of differentially expressed microRNAs in endometrial cancer cells after progesterone treatment.	Increased expression after Progesterone Treatment.
Eosinophilic Esophagitis	22391115	MicroRNA signature in patients with eosinophilic esophagitis, reversibility with glucocorticoids, and assessment as disease biomarkers.	One of the most upregulated miRNA, which strongly correlated with esophageal eosinophil levels.
Eosinophilic Esophagitis	22815788	MicroRNA profiling in mucosal biopsies of eosinophilic esophagitis patients pre and post treatment with steroids and relationship with mRNA targets.	Compared to the post-glucocorticoid treated esophageal mucosa,MiR-214, miR-146b-5b, 146a, 145, 142-3p and 21 were upregulated.
Esophageal Neoplasms	22354855	Serum microRNA-21 is a novel biomarker in patients with esophageal squamous cell carcinoma.	Serum concentration of miRNA-21 in ESCC patients was significantly higher than that in healthy controls (P<0.001). A significant reduction in the serum miR-21 levels was observed in the postoperative samples versus the preoperative samples (P=0.003). Furthermore, miRNA-21 levels were significantly reduced in ESCC patients who responded to chemotherapy (P=0.003), whereas no significant change was …
Esophageal Neoplasms	22799367	Serum miR-21 expression in human esophageal squamous cell carcinomas.	Serum miR-21 expression in ESCC samples was significantly higher than in paired cancer-free samples (P <0.05). Metastasis was associated with mir-21 expression in serum (P <0.05), ESCC patients with metastasis having 8.4-fold higher serum miR-21 concentrations than healthy controls.
Esophageal Neoplasms	23224754	Clinical impact of serum exosomal microRNA-21 as a clinical biomarker in human esophageal squamous cell carcinoma.	Clinical impact of serum exosomal microRNA-21 as a clinical biomarker in human esophageal squamous cell carcinoma
Esophageal Neoplasms	22519435	Prognostic impact of circulating miR-21 and miR-375 in plasma of patients with esophageal squamous cell carcinoma.	Circulating miR-21 and miR-375 could be reliable prognostic markers for ESCC.
Esophageal Neoplasms	22689922	Dysregulation of miR-31 and miR-21 induced by zinc deficiency promotes esophageal cancer.	Dysregulation of miR-31 and miR-21 induced by zinc deficiency promotes esophageal cancer.
Esophageal Neoplasms	23504349	MiR-21 down-regulation suppresses cell growth, invasion and induces cell apoptosis by targeting FASL, TIMP3, and RECK genes in esophageal carcinoma.	miR-21 Down-Regulation Suppresses Cell Growth, Invasion and Induces Cell Apoptosis by Targeting FASL, TIMP3, and RECK Genes in Esophageal Carcinoma
Esophageal Neoplasms	22363450	Curcumin induces cell death in esophageal cancer cells through modulating Notch signaling.	Curcumin treatment down-regulate the expressions of Notch-1 specific microRNAs miR-21 and miR-34a, and upregulated tumor suppressor let-7a miRNA.
Esophageal Neoplasms	19276261	MicroRNA-21 regulates the proliferation and invasion in esophageal squamous cell carcinoma.	miR-21: overexpressed compared with with matched normal epitheliums, regulates the proliferation and invasion
Esophageal Neoplasms	21453382	Relationship between altered expression levels of MIR21, MIR143, MIR145, and MIR205 and clinicopathologic features of esophageal squamous cell carcinoma.	The high levels of expression of mature MIR143 and mature MIR145 were associated with recurrence of metastasis in ESCC patients.The high expression of mature MIR21 and mature MIR205 was associated with lymph node positivity in ESCC patients (P < 0.05).
Esophageal Neoplasms	22638884	The expression and clinical significance of circulating microRNA-21 in serum of five solid tumors.	miR-21 was significantly overexpressed in human solid cancerous serum relative to normal control (P < 0.001), and its sensitivity and specificity were significantly higher than the currently used tumor markers.
Ewing Sarcoma	22429812	An integrated analysis of miRNA and gene copy numbers in xenografts of Ewing's sarcoma.	MiR-21, miR-31, miR-31*, miR-106b, miR-145, miR-150*, miR-371-5p, miR-557 and miR-598 showed recurrently altered expression.
Fibromyalgia	25803872	Identification of a microRNA signature for the diagnosis of fibromyalgia.	We propose a signature of five strikingly downregulated miRNAs (hsa-miR223-3p, hsa-miR451a, hsa-miR338-3p, hsa-miR143-3p and hsa-miR145-5p) to be used as biomarkers of FM. Validation in larger study groups is required before the results can be transferred to the clinic.
Focal Epithelial Hyperplasia	17478730	MicroRNA expression signature and antisense-mediated depletion reveal an essential role of MicroRNA in vascular neointimal lesion formation.	We found that miR-21 was one of the most upregulated miRNAs in the vascular wall after balloon injury. Our results strongly indicate that miR-21 is an important regulator for neointimal hyperplasia.
Gastric Neoplasms	23806809	Validation of circulating miRNA biomarkers for predicting lymph node metastasis in gastric cancer.	Validation of circulating miRNA biomarkers for predicting lymph node metastasis in gastric cancer.
Gastric Neoplasms	26509997	Hsa-miR-21 and Hsa-miR-29 in Tissue as Potential Diagnostic and Prognostic Biomarkers for Gastric Cancer.	In summary, we verified the diagnostic and prognostic value of tissue hsa-miR-21hsa-miR-21 and hsa-miR-29 in GC. Both of them can be potentially applied as novel and non-invasive biomarkers for GC.
Gastric Neoplasms	26720919	Two-stage cyclic enzymatic amplification method for ultrasensitive electrochemical assay of microRNA-21 in the blood serum of gastric cancer patients.	Two-stage cyclic enzymatic amplification method for ultrasensitive electrochemical assay of microRNA-21 in the blood serum of gastric cancer patients.
Gastric Neoplasms	22860003	Plasma microRNAs, miR-223, miR-21 and miR-218, as novel potential biomarkers for gastric cancer detection.	The plasma levels of miR-223 (P<0.001) and miR-21 (P<0.001) were significantly higher in GC patients than in healthy controls, while miR-218 (P<0.001) was significantly lower. The ROC analyses yielded the AUC values of 0.9089 for miR-223, 0.7944 for miR-21 and 0.7432 for miR-218, and combined ROC analysis revealed the highest AUC value of 0.9531 in discriminating GC patients from healthy controls.
Gastric Neoplasms	24460332	Plasma post-operative miR-21 expression in the prognosis of gastric cancers.	Plasma post-operative miR-21 expression in the prognosis of gastric cancers.
Gastric Neoplasms	26063956	Circulating MicroRNA-21 Is a Potential Diagnostic Biomarker in Gastric Cancer.	Circulating MicroRNA-21 Is a Potential Diagnostic Biomarker in Gastric Cancer.
Gastric Neoplasms	25230738	Prognostic role of microRNA-21 in gastric cancer: a meta-analysis.	This meta-analysis indicates that miR-21 detection has a prognostic value in patients with gastric cancer. In addition, overexpression of miR-21 is associated with worse tumor differentiation, lymph node metastasis, and TNM stage.
Gastric Neoplasms	24434352	Celastrol induces apoptosis of gastric cancer cells by miR-21 inhibiting PI3K/Akt-NF-κB signaling pathway.	the effect of celastrol on apoptosis was due to miR-21 inhibiting the PI3K/Akt-dependent NF-κB pathway.
Gastric Neoplasms	26265521	MicroRNA-21: Mechanisms of Oncogenesis and its Application in Diagnosis and Prognosis of Gastric Cancer.	MicroRNA-21: Mechanisms of Oncogenesis and its Application in Diagnosis and Prognosis of Gastric Cancer.
Gastric Neoplasms	18794849	miR-21 plays a pivotal role in gastric cancer pathogenesis and progression.	miR-21: miR-21 plays a pivotal role in gastric cancer pathogenesis and progression
Gastric Neoplasms	19702585	Helicobacter pylori and gastric cancer: possible role of microRNAs in this intimate relationship.	possible role in the intimate relationship
Gastric Neoplasms	24659669	MicroRNA-21 stimulates gastric cancer growth and invasion by inhibiting the tumor suppressor effects of programmed cell death protein 4 and phosphatase and tensin homolog.	miR-21 is overexpressed in gastric cancer and its aberrant expression may have important role in gastric cancer growth and dissemination by modulating the expression of the tumor suppressors PTEN and PDCD4, as well as by modulating the pathways involved in mediating cell growth, migration, invasion and apoptosis. Targeting miR-21 may help develop novel therapeutics for gastric cancer, once its pa…
Gastric Neoplasms	24154840	The microRNA-21/PTEN pathway regulates the sensitivity of HER2-positive gastric cancer cells to trastuzumab.	To our knowledge, this study was the first reveal the miR-21/PTEN pathway regulated the sensitivity of HER2-positive GC cell lines to trastuzumab through modulation apoptosis. These findings suggest that this pathway may be crucial to the mechanism of resistance to trastuzumab in GC, which may lead to the development of individualized treatment in clinical practice.
Gastric Neoplasms	24821435	miR-21 regulates N-methyl-N-nitro-N'-nitrosoguanidine-induced gastric tumorigenesis by targeting FASLG and BTG2.	miR-21 regulates N-methyl-N-nitro-N'-nitrosoguanidine-induced gastric tumorigenesis by targeting FASLG and BTG2.
Gastric Neoplasms	22267008	microRNA-21 promotes tumor proliferation and invasion in gastric cancer by targeting PTEN.	microRNA-21 promotes tumor proliferation and invasion in gastric cancer by targeting PTEN.
Gastric Neoplasms	22464652	MicroRNA-21 inhibits Serpini1, a gene with novel tumour suppressive effects in gastric cancer.	MicroRNA-21 inhibits Serpini1, a gene with novel tumour suppressive effects in gastric cancer.
Gastric Neoplasms	22792096	miR-21 Is a Promising Novel Biomarker for Lymph Node Metastasis in Patients with Gastric Cancer.	miR-21 Is a Promising Novel Biomarker for Lymph Node Metastasis in Patients with Gastric Cancer.
Gastric Neoplasms	23466500	miR-21 confers cisplatin resistance in gastric cancer cells by regulating PTEN.	miR-21 confers cisplatin resistance in gastric cancer cells by regulating PTEN
Gastric Neoplasms	25041158	Stromal miR-21 is more important than miR-21 of tumour cells for the progression of gastric cancer.	Stromal miR-21 is closely related to tumour progression in GC.Stromal miR-21 of tumours might be a target of treatment.
Gastric Neoplasms	26349984	MicroRNA-induced drug resistance in gastric cancer.	This review summarizes the current knowledge on the role of miRNAs in regulating drug resistance in gastric cancer and their potential to develop targeted therapies and personalized treatment for managing drug resistant gastric cancers.
Gastric Neoplasms	24023850	Potential role of microRNA-21 in the diagnosis of gastric cancer: a meta-analysis.	miR-21 has potential diagnostic value with a moderate sensitivity and specificity for GC. More prospective studies on the diagnostic value of miR-21 for GC are needed in the future.
Gastric Neoplasms	24902858	A systematic review of microRNA expression profiling studies in human gastric cancer.	This systematic review study of human GC microRNA expression profiling studies would provide information on microRNAs with potential role as the biomarkers in gastric cancer.
Gastric Neoplasms	20726036	Systematic evaluation of the miRNA-ome and its downstream effects on mRNA expression identifies gastric cancer progression.	miR-103, miR-21, miR-145, miR-106b, miR-146a, and miR-148a separated node-positive from node-negative gastric cancers
Gastric Neoplasms	23888942	Oxidative stress upregulates PDCD4 expression in patients with gastric cancer via miR-21.	Oxidative stress upregulates PDCD4 expression in patients with gastric cancer via miR-21.
Gastric Neoplasms	26209976	Expression Analysis of mir-21 and mir-221 in Cancerous Tissues from Iranian Patients with Gastric Cancer.	It seems that miR-21 and miR-221 expression pattern in Iranian patients with gastric cancer are similar to any other population. Considering the increased expression level of two miRNAs in cancerous tissue compared to normal tissue as well as the area under ROC curve, miR-21 and miR-221 can be used for early detection of gastric cancer.
Gastric Neoplasms	16461460	A microRNA expression signature of human solid tumors defines cancer gene targets.	overexpressed
Gastric Neoplasms	19175831	Differential expression of microRNA species in human gastric cancer versus non-tumorous tissues.	miR-21: overexpressed
Gastric Neoplasms	20372781	Clinicopathological and prognostic significance of PDCD4 and microRNA-21 in human gastric cancer.	Expression of miR-21 in cancer tissues was significantly higher than in non-cancer tissues
Gastric Neoplasms	21876743	Prognostic significance of miR-181b and miR-21 in gastric cancer patients treated with S-1/Oxaliplatin or Doxifluridine/Oxaliplatin.	Doxifluridine/Oxaliplatin treated advanced stage gastric cancer patients. The expression of miR-181b and miR-21 was significantly overexpressed in gastric tumors compared to normal gastric tissues.
Gastric Neoplasms	22374783	miRNAs expressed differently in cancer stem cells and cancer cells of human gastric cancer cell line MKN-45.	Real-time RT-PCR analysis demonstrated an increase in mir-21 and mir-302 expression level in CSCs(cancer stem cells), relative to cancer cells, whereas let-7a expression level was decreased in CSC in comparison with cancer cells. mir-372, mir-373 and mir-520c-5p were markedly increased in cancer cells in comparison with CSCs.
Gastric Neoplasms	22407237	Clinicopathological and prognostic significance of microRNA-107 and its relationship to DICER1 mRNA expression in gastric cancer.	In the analysis by real-time PCR-based miRNA arrays using pooled RNA samples from five gastric cancer patients, expression of miR-107, miR-21, miR-196a, miR-26b, miR-9, miR-142-3p, miR-30b, miR-150, miR-191 and miR-17 was found to be upregulation.miR-107 expression showed significant association with depth of tumor invasion, lymph node metastasis and stage. In Kaplan-Meier survival curve analysis…
Gastric Neoplasms	22638884	The expression and clinical significance of circulating microRNA-21 in serum of five solid tumors.	miR-21 was significantly overexpressed in human solid cancerous serum relative to normal control (P < 0.001), and its sensitivity and specificity were significantly higher than the currently used tumor markers.
Glaucoma	26149270	Molecular Damage in Glaucoma: from Anterior to Posterior Eye Segment. The MicroRNA Role.	Experimental evidences indicate that the uveoscleral pathway, via suprachoroidal space, can provide a potential route of access from the anterior region to the posterior segment of the eye and could represent the path followed by biologic mediators to reach the inner layer of the peripapillary retina and transmit damage signals from the anterior to posterior segment during glaucoma course.
Glioblastoma	16466964	RNA interference in cancer.	overexpressed
Glioblastoma	16885332	MicroRNA-cancer connection: the beginning of a new tale.	Elevated levels in glioblastoma primary tumors and cell lines
Glioblastoma	17028302	MicroRNAs in biological processes and carcinogenesis.	miR-21 is strongly overexpressed in this highly malignant brain tumor type, while knockdown of miR-21 in glioblastoma cells by an antisense-oligonucleotide triggered activation of caspases and led to increased apoptotic cell death, suggesting that miR-21 overexpression may contribute to the malignant phenotype by suppressing critical apoptosis-related genes.
Glioblastoma	22891879	Plasma MicroRNA-21 concentration may be a useful biomarker in glioblastoma patients.	Plasma MicroRNA-21 in glioblastoma was significantly higher than controls (p = .02) and decreased significantly in 9 patients (p = .05). One patient with increasing microRNA-21 developed a histopathologically proven recurrence after the second sample collection.
Glioblastoma	23732394	Silencing of miR-21 by locked nucleic acid-lipid nanocapsule complexes sensitize human glioblastoma cells to radiation-induced cell death.	Silencing of miR-21 by locked nucleic acid-lipid nanocapsule complexes sensitize human glioblastoma cells to radiation-induced cell death.
Glioblastoma	18829576	MicroRNA-21 targets a network of key tumor-suppressive pathways in glioblastoma cells.	miR-21: MicroRNA-21 targets a network of key tumor-suppressive pathways in glioblastoma
Glioblastoma	21618027	A miR-21 inhibitor enhances apoptosis and reduces G(2)-M accumulation induced by ionizing radiation in human glioblastoma U251 cells.	A miR-21 inhibitor enhances apoptosis and reduces G(2)-M accumulation induced by ionizing radiation in human glioblastoma U251 cells.
Glioblastoma	21895872	MiR-195, miR-196b, miR-181c, miR-21 expression levels and O-6-methylguanine-DNA methyltransferase methylation status are associated with clinical outcome in glioblastoma patients.	Evaluation of the miR-181c in combination with miR-21 predicted time to progression within six months from diagnosis with 92% sensitivity and 81% specificity (p < 0.0001). The combination of miR-181c and miR-21 could be a very sensitive and specific test to identify patients at high risk of early progression after surgery.
Glioblastoma	22528454	MicroRNA-21 inhibitor sensitizes human glioblastoma U251 stem cells to chemotherapeutic drug temozolomide.	MicroRNA-21 inhibitor sensitizes human glioblastoma U251 stem cells to chemotherapeutic drug temozolomide.
Glioblastoma	22753745	MicroRNA-21 inhibition enhances in vitro chemosensitivity of temozolomide-resistant glioblastoma cells.	MicroRNA-21 inhibition enhances in vitro chemosensitivity of temozolomide-resistant glioblastoma cells.
Glioblastoma	23201752	MicroRNA-21 silencing enhances the cytotoxic effect of the antiangiogenic drug sunitinib in glioblastoma.	MicroRNA-21 silencing enhances the cytotoxic effect of the antiangiogenic drug sunitinib in glioblastoma
Glioblastoma	23482671	NPV-LDE-225 (Erismodegib) inhibits epithelial mesenchymal transition and self-renewal of glioblastoma initiating cells by regulating miR-21, miR-128, and miR-200.	NPV-LDE-225 (Erismodegib) inhibits epithelial mesenchymal transition and self-renewal of glioblastoma initiating cells by regulating miR-21, miR-128, and miR-200
Glioblastoma	25582055	Modulation of microRNA editing, expression and processing by ADAR2 deaminase in glioblastoma.	ADAR2 is a key factor for maintaining edited-miRNA population and balancing the expression of several essential miRNAs involved in cancer.
Glioblastoma	26559642	Nanoparticle-Delivered Antisense MicroRNA-21 Enhances the Effects of Temozolomide on Glioblastoma Cells.	Nanoparticle-Delivered Antisense MicroRNA-21 Enhances the Effects of Temozolomide on Glioblastoma Cells.
Glioblastoma	24205116	MiR-21 in the extracellular vesicles (EVs) of cerebrospinal fluid (CSF): a platform for glioblastoma biomarker development.	MiR-21 in the extracellular vesicles (EVs) of cerebrospinal fluid (CSF): a platform for glioblastoma biomarker development.
Glioblastoma	25903655	miRNA contents of cerebrospinal fluid extracellular vesicles in glioblastoma patients.	CSF exosomes were enriched for miRNAs relative to CSF microvesicles. In CSF, there is an average of one molecule of miRNA per 150-25,000 EVs. Most EVs derived from clinical biofluids are devoid of miRNA content.
Glioblastoma	19013014	MicroRNA-21 down-regulates the expression of tumor suppressor PDCD4 in human glioblastoma cell T98G.	miR-21: MicroRNA-21 down-regulates the expression of tumor suppressor PDCD4 in human glioblastoma cell T98G
Glioblastoma	21636706	Downregulation of Pdcd4 by mir-21 facilitates glioblastoma proliferation in vivo.	Downregulation of Pdcd4 by mir-21 facilitates glioblastoma proliferation in vivo.
Glioblastoma	22353043	Ursolic acid inhibits proliferation and induces apoptosis in human glioblastoma cell lines U251 by suppressing TGF-β1/miR-21/PDCD4 pathway.	Ursolic Acid Inhibits Proliferation and Induces Apoptosis in Human Glioblastoma Cell Lines U251 by Suppressing TGF-beta1/miR-21 /PDCD4 Pathway.
Glioblastoma	22709411	MiR-21 modulates hTERT through a STAT3-dependent manner on glioblastoma cell growth.	MiR-21 Modulates hTERT Through a STAT3-Dependent Manner on Glioblastoma Cell Growth.
Glioblastoma	23904372	MiR-21 mediates the radiation resistance of glioblastoma cells by regulating PDCD4 and hMSH2.	MiR-21 mediates the radiation resistance of glioblastoma cells by regulating PDCD4 and hMSH2.
Glioblastoma	25394756	MiR-21 up-regulation mediates glioblastoma cancer stem cells apoptosis and proliferation by targeting FASLG.	FASLG was a specific and direct target gene of miR-21. The advanced effects of anti-miR-21 on GSCs apoptosis and proliferation were mediated by expression of silenced FASLG. In summary, aberrantly expressed miR-21 regulates GSCs apoptosis and proliferation partly through directly down-regulating FASLG protein expression in GSCs and this might offer a new potential therapeutic stratagem for gliobl…
Glioblastoma	25394756	MiR-21 up-regulation mediates glioblastoma cancer stem cells apoptosis and proliferation by targeting FASLG.	FASLG was a specific and direct target gene of miR-21. The advanced effects of anti-miR-21 on GSCs apoptosis and proliferation were mediated by expression of silenced FASLG. In summary, aberrantly expressed miR-21 regulates GSCs apoptosis and proliferation partly through directly down-regulating FASLG protein expression in GSCs and this might offer a new potential therapeutic stratagem for gliobl…
Glioblastoma	26142886	Targeting strategies on miRNA-21 and PDCD4 for glioblastoma.	Targeting strategies on miRNA-21 and PDCD4 for glioblastoma.
Glioblastoma	26558781	Mir-21-Sox2 Axis Delineates Glioblastoma Subtypes with Prognostic Impact.	Further, analysis of the miR-21-Sox2 relationship in mouse neural stem cells and in the mouse brain at different developmental stages indicates that miR-21 and Sox2 are predominantly expressed in mutually exclusive patterns, suggesting a role in normal neural development.
Glioblastoma	18829576	MicroRNA-21 targets a network of key tumor-suppressive pathways in glioblastoma cells.	MicroRNA-21 targets a network of key tumor-suppressive pathways in glioblastoma cells.
Glioblastoma	19559015	MicroRNA-21 targets LRRFIP1 and contributes to VM-26 resistance in glioblastoma multiforme.	MicroRNA-21 targets LRRFIP1 and contributes to VM-26 resistance in glioblastoma multiforme.
Glioblastoma	25059666	MicroRNA-21 promotes glioblastoma tumorigenesis by down-regulating insulin-like growth factor-binding protein-3 (IGFBP3).	MicroRNA-21 promotes glioblastoma tumorigenesis by down-regulating insulin-like growth factor-binding protein-3 (IGFBP3).
Glioblastoma	24012640	Blockage of a miR-21/EGFR regulatory feedback loop augments anti-EGFR therapy in glioblastomas.	Blockage of a miR-21/EGFR regulatory feedback loop augments anti-EGFR therapy in glioblastomas.
Glioblastoma	25625875	Combination treatment with doxorubicin and microRNA-21 inhibitor synergistically augments anticancer activity through upregulation of tumor suppressing genes.	combining DOX and miR-21i is a new strategy for the therapy of GBM.
Glioblastoma	25572456	Delivery of anti-microRNA-21 antisense-oligodeoxynucleotide using amphiphilic peptides for glioblastoma gene therapy.	the R3V6 peptide may be a useful carrier of antisense-ODN for glioblastoma gene therapy.
Glioblastoma	22922228	PDGF-B-mediated downregulation of miR-21: new insights into PDGF signaling in glioblastoma.	Platelet-derived growth factor-B (PDGF-B), a potent angiogenic growth factor involved in GBM development and progression, promotes downregulation of pro-oncogenic (miR-21) and anti-oncogenic (miR-128) miRNAs in GBM pathology.
Glioblastoma	25991372	Sulforaphane enhances temozolomide-induced apoptosis because of down-regulation of miR-21 via Wnt/β-catenin signaling in glioblastoma.	Sulforaphane enhances temozolomide-induced apoptosis because of down-regulation of miR-21 via Wnt/β-catenin signaling in glioblastoma.
Glioblastoma	26344589	Discovery of 4-benzoylamino-N-(prop-2-yn-1-yl)benzamides as novel microRNA-21 inhibitors.	The results indicate that compound 1j can enhance apoptosis, retard proliferation, and up-regulate PDCD4, a target protein of miR-21. In addition,the compound 1j does not influence the expression of multiple miRNAs and the genes that participate in miRNA universal biosynthesis pathway. These results strongly support the assumption that title compounds can serve as a small molecule inhibitor of mi…
Glioblastoma	16024602	MicroRNA-21 is an antiapoptotic factor in human glioblastoma cells.	upregulated
Glioblastoma	16039986	Extensive modulation of a set of microRNAs in primary glioblastoma.	upregulated
Glioblastoma	17531469	The role of microRNAs in cancer: no small matter.	MiR-21 is found to be highly expressed in numerous cancers like breast cancer, and glioblastoma and pancreatic cancer.
Glioblastoma	20380575	Radiation-induced micro-RNA modulation in glioblastoma cells differing in DNA-repair pathways.	miR-21:The miR-15a, miR-16, miR-143, miR-155, and miR-21 were upregulated in M059K
Glioblastoma	22492962	MicroRNAs in cerebrospinal fluid identify glioblastoma and metastatic brain cancers and reflect disease activity.	The levels of miR-10b and miR-21 are found significantly increased in the CSF (cerebrospinal fluid) of patients with glioblastoma and brain metastasis of breast and lung cancer, compared with tumors in remission and a variety of nonneoplastic conditions.
Glioma	26284486	Exosomal levels of miRNA-21 from cerebrospinal fluids associated with poor prognosis and tumor recurrence of glioma patients.	Therefore, we concluded that the exosomal miR-21 levels could be demonstrated as a promising indicator for glioma diagnosis and prognosis, particularly with values to predict tumor recurrence or metastasis.
Glioma	23077620	Silencing of microRNA-21 confers radio-sensitivity through inhibition of the PI3K/AKT pathway and enhancing autophagy in malignant glioma cell lines.	Silencing of microRNA-21 confers radio-sensitivity through inhibition of the PI3K/AKT pathway and enhancing autophagy in malignant glioma cell lines
Glioma	20514462	Reduction of miR-21 induces glioma cell apoptosis via activating caspase 9 and 3.	miR-21:Reduction of miR-21 induces glioma cell apoptosis via activating caspase 9 and 3
Glioma	21937590	Identification of microRNAs in the cerebrospinal fluid as biomarker for the diagnosis of glioma.	MiR-15b and miR-21 were differentially expressed in CSF (cerebrospinal fluid) samples from patients with gliomas, compared to control subjects with various neurologic disorders, including patients with primary CNS lymphoma and carcinomatous brain metastases.In conclusion, the results of this pilot study demonstrate that miR-15b and miR-21 are markers for gliomas, which can be assessed in the CSF …
Glioma	22766763	Co-inhibition of microRNA-10b and microRNA-21 exerts synergistic inhibition on the proliferation and invasion of human glioma cells.	Co-inhibition of microRNA-10b and microRNA-21 exerts synergistic inhibition on the proliferation and invasion of human glioma cells.
Glioma	23104517	MiR-21 expression in the tumor cell compartment holds unfavorable prognostic value in gliomas.	MiR-21 expression in the tumor cell compartment holds unfavorable prognostic value in gliomas
Glioma	26109525	Tamoxifen-Induced Cell Death of Malignant Glioma Cells Is Brought About by Oxidative-Stress-Mediated Alterations in the Expression of BCL2 Family Members and Is Enhanced on miR-21 Inhibition.	Tamoxifen-Induced Cell Death of Malignant Glioma Cells Is Brought About by Oxidative-Stress-Mediated Alterations in the Expression of BCL2 Family Members and Is Enhanced on miR-21 Inhibition.
Glioma	26473373	Migration-prone glioma cells show curcumin resistance associated with enhanced expression of miR-21 and invasion/anti-apoptosis-related proteins.	These results suggest that miR-21 is associated with regulation of the migratory ability and survival in human glioma cells. These findings suggest novel mechanisms of malignancy and new potential combinatorial strategies for the management of malignant glioma.
Glioma	26121981	DEAD-box RNA helicase DDX23 modulates glioma malignancy via elevating miR-21 biogenesis.	DEAD-box RNA helicase DDX23 modulates glioma malignancy via elevating miR-21 biogenesis.
Glioma	23810250	Involvement of FOS-mediated miR-181b/miR-21 signalling in the progression of malignant gliomas.	Involvement of FOS-mediated miR-181b/miR-21 signalling in the progression of malignant gliomas.
Glioma	18591254	MicroRNA 21 promotes glioma invasion by targeting matrix metalloproteinase regulators.	MicroRNA 21 promotes glioma invasion by targeting matrix metalloproteinase regulators.
Glioma	21278789	Downregulation of Spry2 by miR-21 triggers malignancy in human gliomas.	Downregulation of Spry2 by miR-21 triggers malignancy in human gliomas.
Glioma	22630347	MicroRNA-21 expression is regulated by β-catenin/STAT3 pathway and promotes glioma cell invasion by direct targeting RECK.	MicroRNA-21 expression is regulated by ж┿catenin/STAT3 pathway and promotes glioma cell invasion by direct targeting RECK.
Glioma	24161395	Sirt2 suppresses glioma cell growth through targeting NF-κB-miR-21 axis.	Sirt2 suppresses glioma cell growth through targeting NF-κB-miR-21 axis.
Glioma	26701969	miR-21 Is Linked to Glioma Angiogenesis: A Co-Localization Study.	These findings suggest that miR-21 is linked to glioma angiogenesis,that miR-21 is unlikely to regulate PTEN, and that miR-21-positive tumor cells do not possess stem cell characteristics.
Glioma	24326156	MicroRNA-21 expression is associated with overall survival in patients with glioma.	Our data show that miR-21 may be a candidate independent marker for gliomas, especially those with high pathological grades, and this could also be a potential therapeutic target for molecular glioma therapy.
Glioma	25007077	Identification of a core miRNA-pathway regulatory network in glioma by therapeutically targeting miR-181d, miR-21, miR-23b, β-Catenin, CBP, and STAT3.	Identification of a core miRNA-pathway regulatory network in glioma by therapeutically targeting miR-181d, miR-21, miR-23b, β-Catenin, CBP, and STAT3.
Glioma	26307768	miRNA Multiplayers in glioma. From bench to bedside.	miRNAs are then biological markers with possible diagnostic and prognostic potential. They could also serve as one of the promising treatment targets in human glioblastoma
Glioma	25446261	Long non-coding RNA CASC2 suppresses malignancy in human gliomas by miR-21.	CASC2 plays a tumor suppressive role in glioma via negative regulation of miR-21, which may be a novel therapeutic target for treating gliomas.
Glioma	26307768	miRNA Multiplayers in glioma. From bench to bedside.	miRNAs are then biological markers with possible diagnostic and prognostic potential. They could also serve as one of the promising treatment targets in human glioblastoma
Glioma	22335906	[Influence of knock-down of miR-21 expression on the radiosensitivity of glioma SHG-44 cells].	miR-21 was up-regulated 1.49-fold in SHG-44(R) cells (Radioresistant cell line) relative to the SHG-44 cells.
Glioma	25305446	Krüppel-like factor 9 inhibits glioma cell proliferation and tumorigenicity via downregulation of miR-21.	Krüppel-like factor 9 inhibits glioma cell proliferation and tumorigenicity via downregulation of miR-21.
Granulosa Cell Tumor	20357270	MicroRNA 21 blocks apoptosis in mouse periovulatory granulosa cells.	MicroRNA 21 Blocks Apoptosis in Mouse Periovulatory Granulosa Cells
Head And Neck Neoplasms	22690848	Differential expression of microRNAs miR-21, miR-31, miR-203, miR-125a-5p and miR-125b and proteins PTEN and p63 in verrucous carcinoma of the head and neck.	Differential expression
Head And Neck Neoplasms	18798260	MicroRNA alterations in head and neck squamous cell carcinoma.	miR-21: overexpressed
Head And Neck Neoplasms	19179615	Low-level expression of microRNAs let-7d and miR-205 are prognostic markers of head and neck squamous cell carcinoma.	miR-21: is frequently overexpressed in human HNSCC
Head And Neck Neoplasms	19351747	MicroRNA expression ratio is predictive of head and neck squamous cell carcinoma.	miR-21: up-regulated
Head And Neck Neoplasms	22425712	Down-regulation of the microRNA-99 family members in head and neck squamous cell carcinoma.	up-regulation
Head And Neck Neoplasms	22811001	Circulating miRNA is a novel marker for head and neck squamous cell carcinoma.	The expression level of miR-21 was significantly up-regulated in plasma samples obtained from HNSCC patients (p<0.01) than those from healthy subjects, which were in consistent with our finding in HNSCC tissues.
Hematologic Neoplasms	26520014	Bioinformatics prioritization of SNPs perturbing microRNA regulation of hematological malignancy-implicated genes.	our compiled results will be valuable for researchers interested in determining the role of target-SNPs in the development of hematological malignancies.
Hematologic Neoplasms	24921248	MicroRNA profiles discriminate among colon cancer metastasis.	could discriminate between colorectal recurrences to lymph nodes and liver and between colorectal liver metastasis and primary hepatic tumor.
Kidney Neoplasms	22347428	Up-regulation of microRNA-21 correlates with lower kidney cancer survival.	Up-Regulation of MicroRNA-21 Correlates with Lower Kidney Cancer Survival.
Kidney Neoplasms	23981302	NFκB-mediated cyclin D1 expression by microRNA-21 influences renal cancer cell proliferation.	NFκB-mediated cyclin D1 expression by microRNA-21 influences renal cancer cell proliferation.
Kidney Neoplasms	25016284	microRNA-21-induced dissociation of PDCD4 from rictor contributes to Akt-IKKβ-mTORC1 axis to regulate renal cancer cell invasion.	microRNA-21-induced dissociation of PDCD4 from rictor contributes t Akt-IKKβ-mTORC1 axis to regulate renal cancer cell invasion.
Laryngeal Neoplasms	23104547	PubMed	Downregulation of miR-21 regulates MMP-2 expression and suppress migration of Laryngeal squamous cell carcinoma
Laryngeal Neoplasms	23259291	[Expression of mir-21 and mir-375 in laryngeal squamous cell carcinoma].	Expression of mir-21 and mir-375 in laryngeal squamous cell carcinoma
Laryngeal Neoplasms	22320969	Altered expression of miR-21 and PTEN in human laryngeal and hypopharyngeal squamous cell carcinomas.	Mir-21 was up-regulated in LSCCs and HSCCs compared to adjacent non-tumor tissues (P < 0.05), and the up-regulated expression of mir-21 was associated with clinical stage (P = 0.001), T classification (P = 0.007), pathologic differentiation (P = 0.025), and lymph node positivity (P = 0.002).
Laryngeal Neoplasms	22605671	Comprehensive expression profiling of microRNAs in laryngeal squamous cell carcinoma.	Upregulation
Leukemia	21187093	Involvement of miR-21 in resistance to daunorubicin by regulating PTEN expression in the leukaemia K562 cell line.	Involvement of miR-21 in resistance to daunorubicin by regulating PTEN expression in the leukaemia K562 cell line.
Leukemia	23834154	Targeting miR-21 induces autophagy and chemosensitivity of leukemia cells.	Targeting miR-21 induces autophagy and chemosensitivity of leukemia cells.
Leukemia	26248946	Silencing of miR-21 sensitizes CML CD34+ stem/progenitor cells to imatinib-induced apoptosis by blocking PI3K/AKT pathway.	These findings indicate that miR-21 is required for maintaining the imatinib-resistant phenotype of CML CD34+ cells through PI3K/AKT signaling pathway, thus providing the basis for a promising therapeutic approach to eliminate CML leukemia stem cells(LSCs).
Leukemia, Myelogenous, Chronic, BCR-ABL Positive	26116834	Curcumin inhibits in vitro and in vivo chronic myelogenous leukemia cells growth: a possible role for exosomal disposal of miR-21.	Curcumin inhibits in vitro and in vivo chronic myelogenous leukemia cells growth:a possible role for exosomal disposal of miR-21.
Leukemia, Myeloid, Acute	25543261	miR-21 is overexpressed in NPM1-mutant acute myeloid leukemias.	deregulated miR-21 expression may contribute to disease pathogenesis in NPM1-mutated AMLs
Leukemia, Myeloid, Chronic	25575817	Histone demethylase RBP2 decreases miR-21 in blast crisis of chronic myeloid leukemia.	RBP2 epigenetically downregulated miR-21 in blast transformation of CML.
Leukemia, Myeloid, Chronic	25964959	NFκB pathway and microRNA-9 and -21 are involved in sensitivity to the pterocarpanquinone LQB-118 in different CML cell lines.	we demonstrate that in two CML cell lines exhibiting different biological characteristics, LQB-118 modulates NFκB subcellular localization, apparently independently of the AKT and MAPK pathways, partially inhibits proteasome activity, and alters the expression of microRNAs -9 and -21.
Leukemia, lymphocytic, Chronic	25909590	IL-4 Up-Regulates MiR-21 and the MiRNAs Hosted in the CLCN5 Gene in Chronic Lymphocytic Leukemia.	IL-4 Up-Regulates MiR-21 and the MiRNAs Hosted in the CLCN5 Gene in Chronic Lymphocytic Leukemia.
Leukemia, lymphocytic, Chronic, B-Cell	20393129	microRNA fingerprinting of CLL patients with chromosome 17p deletion identify a miR-21 score that stratifies early survival.	microRNA fingerprinting of CLL patients with chromosome 17p deletion identify a miR-21 score that stratifies early survival
Leukemia, lymphocytic, Chronic, B-Cell	20504344	MicroRNAs involvement in fludarabine refractory chronic lymphocytic leukemia.	miR-21:miR-148a, miR-222 and miR-21 exhibited a significantly higher expression in non-responder patients
Liver Cancer	26646011	Transcriptomic Analysis of Chronic Hepatitis B and C and Liver Cancer Reveals MicroRNA-Mediated Control of Cholesterol Synthesis Programs.	Transcriptomic Analysis of Chronic Hepatitis B and C and Liver Cancer Reveals MicroRNA-Mediated Control of Cholesterol Synthesis Programs.
Liver Cancer	24431000	Aberrant miRNA expression response to UV irradiation in human liver cancer cells.	Aberrant miRNA expression response to UV irradiation in human liver cancer cells.
Liver Neoplasms	21176238	MicroRNAs involved in neoplastic transformation of liver cancer stem cells.	overexpressed in side population of HCC cells compared to fetal liver cells
Liver Neoplasms	23355454	microRNA 21-mediated suppression of Sprouty1 by Pokemon affects liver cancer cell growth and proliferation.	microRNA 21-mediated suppression of Sprouty1 by Pokemon affects liver cancer cell growth and proliferation
Lung Neoplasms	25501703	Serum miR-152, miR-148a, miR-148b, and miR-21 as novel biomarkers in non-small cell lung cancer screening.	miRNAs have great potential to serve as promising novel biomarkers in NSCLC screening. Further large-scale studies are needed to validate our results.
Lung Neoplasms	26109362	Meta-analysis of microarrays: diagnostic value of microRNA-21 as a biomarker for lung cancer.	MiR-21 expression levels in whole blood and peripheral blood cells did not show significant differences between lung cancer patients and healthy controls, and it might be ineffective to measure miR-21 expression to achieve an early diagnosis of lung cancer.
Lung Neoplasms	21516486	High expression of serum miR-21 and tumor miR-200c associated with poor prognosis in patients with lung cancer.	High expression of serum miR-21 and tumor miR-200c associated with poor prognosis in patients with lung cancer
Lung Neoplasms	23857284	Expression and significance of miRNA-21 and BTG2 in lung cancer.	Expression and significance of miRNA-21 and BTG2 in lung cancer.
Lung Neoplasms	24012885	Angiogenesis, mediated by miR-21, is involved arsenite-induced carcinogenesis.	Angiogenesis, mediated by miR-21, is involved arsenite-induced carcinogenesis.
Lung Neoplasms	25323306	Effect of microRNA-21 on multidrug resistance reversal in A549/DDP human lung cancer cells.	Effect of microRNA-21 on multidrug resistance reversal in A549/DDP human lung cancer cells.
Lung Neoplasms	25831148	Abnormal Expression of miR-21 and miR-95 in Cancer Stem-Like Cells is Associated with Radioresistance of Lung Cancer.	Abnormal Expression of miR-21 and miR-95 in Cancer Stem-Like Cells is Associated with Radioresistance of Lung Cancer.
Lung Neoplasms	25901472	Effects of diesel exhaust particles on microRNA-21 in human bronchial epithelial cells and potential carcinogenic mechanisms.	The present study reports that DEPs increased miR-21 expression and then activated the PTEN/PI3K/AKT pathway in human bronchial epithelial (HBE) cells, which may serve as an important carcinogenic mechanism. However, the data revealed that short-term exposure to a high DEP concentration did not cause evident cell carcinogenesis in HBE cells.
Lung Neoplasms	26026961	Nickel may contribute to EGFR mutation and synergistically promotes tumor invasion in EGFR-mutated lung cancer via nickel-induced microRNA-21 expression.	Nickel may contribute to EGFR mutation and synergistically promotes tumor invasion in EGFR-mutated lung cancer via nickel-induced microRNA-21 expression.
Lung Neoplasms	26134223	An Integrated Prognostic Classifier for Stage I Lung Adenocarcinoma Based on mRNA, microRNA, and DNA Methylation Biomarkers.	A prognostic classifier comprising three types of genomic and epigenomic data may help guide the postoperative management of stage I lung cancer patients at high risk of recurrence.
Lung Neoplasms	26525579	STAT3-regulated exosomal miR-21 promotes angiogenesis and is involved in neoplastic processes of transformed human bronchial epithelial cells.	These results, demonstrating the function of exosomal miR-21 from transformed HBE cells, provide a new perspective for intervention strategies to prevent carcinogenesis of lung cancer.
Lung Neoplasms	27266356	[The effect and mechanism of microRNA-21 on cis-dichlorodiamineplatinum resistance in lung cancer cell strain].	The effect and mechanism of microRNA-21 on cis-dichlorodiamineplatinum resistance in lung cancer cell strain.
Lung Neoplasms	22866162	Detection of lung cancer with blood microRNA-21 expression levels in Chinese population.	The detection of miR-21 expression yielded 78.80% sensitivity and 100.00% specificity in the diagnosis of lung cancer.
Lung Neoplasms	20223231	MicroRNA-21 (miR-21) represses tumor suppressor PTEN and promotes growth and invasion in non-small cell lung cancer (NSCLC).	MicroRNA-21 (miR-21) represses tumor suppressor PTEN and promotes growth and invasion in non-small cell lung cancer (NSCLC)
Lung Neoplasms	22806311	miR-21 induces cell cycle at S phase and modulates cell proliferation by down-regulating hMSH2 in lung cancer.	miR-21 induces cell cycle at S phase and modulates cell proliferation by down-regulating hMSH2 in lung cancer.
Lung Neoplasms	24691929	miR-21: a non-invasive biomarker and potential therapeutic target for lung cancer?	miR-21: a non-invasive biomarker and potential therapeutic target for lung cancer
Lung Neoplasms	25477028	Downregulation of microRNA-21 expression restrains non-small cell lung cancer cell proliferation and migration through upregulation of programmed cell death 4.	miR-21 is highly expressed in patients with NSCLC and inhibition of miR-21 expression reduces proliferation, migration, and invasion of A549 cells by upregulating PDCD4 expression. Modulation of miR-21 or PDCD4 expression may provide a potentially novel therapeutic approach for NSCLC.
Lung Neoplasms	25563770	Inhibition of NADPH oxidase protects against metastasis of human lung cancer by decreasing microRNA-21.	Inhibition of NADPH oxidase protected against metastasis of human lung cancer cells by decreasing miR-21 expression, which could facilitate the understanding of lung cancer pathogenesis and provided clues for the development of novel therapeutics for lung cancer patients.
Lung Neoplasms	24574164	mRNA and miRNA analyses in cytologically positive endobronchial ultrasound-guided transbronchial needle aspiration: implications for molecular staging in lung cancer patients.	Under clinical conditions, mRNA detection is likely unsuitable for improving sensitivity of EBUS-TBNA-facilitated cancer staging. In contrast,detection of miRNA combined with EBUS-TBNA cytology may improve staging sensitivity.
Lung Neoplasms	24880588	Diagnostic value of microRNA-21 in the diagnosis of lung cancer: evidence from a meta-analysis involving 11 studies.	Diagnostic value of microRNA-21 in the diagnosis of lung cancer: evidence from a meta-analysis involving 11 studies.
Lung Neoplasms	16461460	A microRNA expression signature of human solid tumors defines cancer gene targets.	overexpressed
Lung Neoplasms	16530703	Unique microRNA molecular profiles in lung cancer diagnosis and prognosis.	upregulation
Lung Neoplasms	20363096	Deregulated expression of miR-21, miR-143 and miR-181a in non small cell lung cancer is related to clinicopathologic characteristics or patient prognosis.	upregulated; Deregulated expression of miR-21, miR-143 and miR-181a in non small cell lung cancer is related to clinicopathologic characteristics or patient prognosis
Lung Neoplasms	22492962	MicroRNAs in cerebrospinal fluid identify glioblastoma and metastatic brain cancers and reflect disease activity.	The levels of miR-10b and miR-21 are found significantly increased in the CSF (cerebrospinal fluid) of patients with glioblastoma and brain metastasis of breast and lung cancer, compared with tumors in remission and a variety of nonneoplastic conditions.
Lung Neoplasms	22638884	The expression and clinical significance of circulating microRNA-21 in serum of five solid tumors.	miR-21 was significantly overexpressed in human solid cancerous serum relative to normal control (P < 0.001), and its sensitivity and specificity were significantly higher than the currently used tumor markers.
Lymphoma	22541087	[Expressions of miR-21, miR-155 and miR-210 in plasma of patients with lymphoma and its clinical significance].	The expression of miR-21 in plasma of lymphoma patient group significantly correlated with their serum LDH level. The expressions of miR-21 and miR-210 in plasma of previously untreated lymphoma patient group were higher than those of the patients treated for 6 or more courses
Lymphoma	26116372	MiR-21: an environmental driver of malignant melanoma?	MiR-21: an environmental driver of malignant melanoma
Lymphoma	26150475	Expression and clinicopathological significance of microRNA-21 and programmed cell death 4 in malignant melanoma.	Expression and clinicopathological significance of microRNA-21 and programmed cell death 4 in malignant melanoma.
Lymphoma	22307176	Dysregulation of global microRNA expression in splenic marginal zone lymphoma and influence of chronic hepatitis C virus infection.	significantly overexpressed in SMZL (splenic marginal zone lymphoma).
Lymphoma	25265435	Differential expression of miR-155 and miR-21 in tumor and stroma cells in diffuse large B-cell lymphoma.	Differential expression of miR-155 and miR-21 in tumor and stroma cells in diffuse large B-cell lymphoma.
Lymphoma, B-Cell	20693987	OncomiR addiction in an in vivo model of microRNA-21-induced pre-B-cell lymphoma.	miR-21:OncomiR addiction in an in vivo model of microRNA-21-induced pre-B-cell lymphoma
Lymphoma, B-Cell	21200023	Identification of microRNAs in the cerebrospinal fluid as marker for primary diffuse large B-cell lymphoma of the central nervous system.	diffuse large B-cell lymphoma
Lymphoma, B-Cell	23548551	Inhibition of miR-21 induces biological and behavioral alterations in diffuse large B-cell lymphoma.	Inhibition of miR-21 Induces Biological and Behavioral Alterations in Diffuse Large B-Cell Lymphoma
Lymphoma, B-Cell	25909227	MicroRNA-21 plays an oncogenic role by targeting FOXO1 and activating the PI3K/AKT pathway in diffuse large B-cell lymphoma.	MicroRNA-21 plays an oncogenic role by targeting FOXO1 and activating the PI3K/AKT pathway in diffuse large B-cell lymphoma.
Lymphoma, Hodgkin	19177201	Hodgkin lymphoma cell lines are characterized by a specific miRNA expression profile.	miR-21: overexpressed
Lymphoma, Hodgkin	24222179	Plasma microRNA are disease response biomarkers in classical Hodgkin lymphoma.	Our results demonstrate that in patients with cHL, circulating cell-free miRNAs can reflect disease response once therapy has commenced.
Lymphoma, Large B-Cell	25543482	[Expression of MiRNA-21 in diffuse large B cell lymphoma and its significance].	the miR-21 can regulate proliferation, invasion, and apoptosis, so it has a potential therapeutic application in DLBCL.
Lymphoma, Large B-Cell, Diffuse	24400911	Clinical significance and detection of microRNA-21 in serum of patients with diffuse large B-cell lymphoma in Chinese population.	Clinical significance and detection of microRNA-21 in serum of patients with diffuse large B-cell lymphoma in Chinese population.
Lymphoma, Large B-Cell, Diffuse	17487835	MicroRNA expression distinguishes between germinal center B cell-like and activated B cell-like subtypes of diffuse large B cell lymphoma.	DLBCL cases over-expressed miR-21, miR-155 and miR-221 by an average of 9.3, 4.6 and 2.3-fold respectively compared to normal peripheral blood B cells.
Lymphoma, Large B-Cell, Diffuse	25677902	miR expression in MYC-negative DLBCL/BL with partial trisomy 11 is similar to classical Burkitt lymphoma and different from diffuse large B-cell lymphoma.	the miRs expression in B-NHLs[11q] provides a new suggestion, in addition to pathomorphological and clinical similarities between classical, i.e.,MYC translocation-positive BL, and B-NHLs[11q], to recognize the B-NHLs[11q] subgroup of DLBCL/BL category as a MYC translocation-negative variant of BL in most cases, and points to the potential utility of miR-155/BIC/miR-21/miR-26a for the differentia…
Lymphoma, Large B-Cell, Diffuse	24763002	[Expression and clinical significance of miR-21 in diffuse large B cell lymphoma].	The expression of miR-21 is high in DLBCL and its overexpression may be related with poor prognosis of DLCBL. These findings suggest that PTEN is possibly one of the targets of miR-21 in DLBCL.
Lymphoma, Large B-Cell, Diffuse	23275230	MicroRNA-21 regulates the sensitivity of diffuse large B-cell lymphoma cells to the CHOP chemotherapy regimen.	MicroRNA-21 regulates the sensitivity of diffuse large B-cell lymphoma cells to the CHOP chemotherapy regimen
Lymphoma, Non-Hodgkin	22487708	B-cell activation induced microRNA-21 is elevated in circulating B cells preceding the diagnosis of AIDS-related non-Hodgkin lymphomas.	B-cell activation induced microRNA-21 is elevated in circulating B cells preceding the diagnosis of AIDS-related non-Hodgkin lymphomas.
Lymphoma, Non-Hodgkin	26439034	Overexpression of microRNA-21 in peripheral blood mononuclear cells of patients with B-cell non-Hodgkin's lymphoma is associated with disease stage and treatment outcome.	Overexpression of miR-21 is associated with disease stage and treatment outcome of B-NHL. This potentially involves negative modulation of PTEN.
Lymphoma, T-Cell	25503151	MicroRNA expression in early mycosis fungoides is distinctly different from atopic dermatitis and advanced cutaneous T-cell lymphoma.	miR profiling in CTCL may be a key to improving both diagnosis and risk prediction.
Lymphoma, T-Cell	25405321	MicroRNA expression profiling and DNA methylation signature for deregulated microRNA in cutaneous T-cell lymphoma.	These results reveal a subgroup-specific epigenetically regulated microRNA signatures for MFt and CD30+ cALCL patients.
Malignant Neoplasms [unspecific]	26320972	Toehold-mediated nonenzymatic amplification circuit on graphene oxide fluorescence switching platform for sensitive and homogeneous microRNA detection.	Toehold-mediated nonenzymatic amplification circuit on graphene oxide fluorescence switching platform for sensitive and homogeneous microRNA detection.
Malignant Pleural Mesothelioma	25497279	MiR-score: a novel 6-microRNA signature that predicts survival outcomes in patients with malignant pleural mesothelioma.	a novel 6-microRNA signature (miR-Score) that can accurately predict prognosis of MPM patients.
Medulloblastoma	21775132	MicroRNA-21 suppression impedes medulloblastoma cell migration.	MicroRNA-21 suppression impedes medulloblastoma cell migration.
Medulloblastoma	21931624	Integrated analysis of miRNA and mRNA expression in childhood medulloblastoma compared with neural stem cells.	hsa-mir-21* was significantly up-regulated in primary Medulloblastoma specimens relative to CD133+ NSCs (Neural Stem Cells).
Melanoma	26208390	Evaluation of the expressions pattern of miR-10b, 21, 200c, 373 and 520c to find the correlation between epithelial-to-mesenchymal transition and melanoma stem cell potential in isolated cancer stem cells.	Evaluation of the expressions pattern of miR-10b, 21, 200c, 373 and 520c to find the correlation between epithelial-to-mesenchymal transition and melanoma stem cell potential in isolated cancer stem cells.
Melanoma	21940630	MicroRNA miR-21 regulates the metastatic behavior of B16 melanoma cells.	MicroRNA-21 regulates the metastatic behavior of B16 melanoma cells.
Melanoma	25868368	[Inhibition of matrix metalloproteinases 9 and 13 affects the degree of lymphocytic infiltration and the expression levels of microRNA miR-21 and miR-let-7b in melanoma cells in vivo].	The concomitant inhibition of MMP-9 and MMP-13 affects prognosis and survival in skin melanoma.
Melanoma	22130252	The status of microRNA-21 expression and its clinical significance in human cutaneous malignant melanoma.	Increased levels of microRNA-21 expression were shown from dysplastic nevi to primary cutaneous melanomas to melanoma metastases. Moreover, high miR-21 expression was found to be correlated with Breslow thickness and advanced clinical stage. Patients with high microRNA-21 expression showed shorter 5-year disease-free or overall survival than those with low microRNA-21 expression. Furthermore, mul…
Melanoma	25587717	MiR-21 enhances melanoma invasiveness via inhibition of tissue inhibitor of metalloproteinases 3 expression: in vivo effects of MiR-21 inhibitor.	increased expression of miR-21 enhanced the invasive potential of melanoma cell lines through TIMP3 inhibition. Therefore, inhibition of miR-21 in melanoma may reduce melanoma invasiveness.
Melanoma	21509659	The miRNA expression profile of the uveal melanoma.	significantly up-regulated in uveal melanomas compared with normal uveal tissues
Melanoma	21863027	miR-21 and miR-155 are associated with mitotic activity and lesion depth of borderline melanocytic lesions.	PCR analysis revealed primary cutaneous melanomas had an 8.6-fold overexpression of miR-21 and a 7.5-fold overexpression of miR-155 compared with benign naevi (P<0.0001).
Melanoma	22716245	microRNA-21 is upregulated in malignant melanoma and influences apoptosis of melanocytic cells.	microRNA-21 is upregulated in malignant melanoma and influences apoptosis of melanocytic cells.
Meningioma	26242334	Expression of Stem Cell Marker Nestin and MicroRNA-21 in Meningiomas.	Increased miR-21 and nestin mRNA levels were found in anaplastic meningiomas, in which recurrence is common, and the role of miR-21 and Nestin in meningiomas therefore warrants further investigation.
Mesothelioma	19502386	MicroRNA signature of malignant mesothelioma with potential diagnostic and prognostic implications.	The expression of miR-17-5p, miR-21, miR-29a, miR-30c, miR-30e-5p, miR-106a, and miR-143 was significantly associated with the histopathological subtype
Mesothelioma	26765063	Young investigator challenge: MicroRNA-21/MicroRNA-126 profiling as a novel tool for the diagnosis of malignant mesothelioma in pleural effusion cytology.	Subject to validation of the current results in further larger studies, miR-21 and miR-126 profiling could be an effective and reliable tool for the diagnosis of MM in pleural effusions complementary to cytology evaluation.
Mesothelioma	26765063	Young investigator challenge: MicroRNA-21/MicroRNA-126 profiling as a novel tool for the diagnosis of malignant mesothelioma in pleural effusion cytology.	Subject to validation of the current results in further larger studies, miR-21 and miR-126 profiling could be an effective and reliable tool for the diagnosis of MM in pleural effusions complementary to cytology evaluation.
Multiple Myeloma	20302778	[microRNA-21 and microRNA-30b expression in multiple myeloma.].	miR-21 acts as an oncogene and miR-30b a tumor suppressor gene in MM
Multiple Myeloma	21718132	Myeloma cell adhesion to bone marrow stromal cells confers drug resistance by microRNA-21 up-regulation.	Myeloma cell adhesion to bone marrow stromal cells confers drug resistance by microRNA-21 up-regulation.
Multiple Myeloma	23247593	Set9, NF-κB, and microRNA-21 mediate berberine-induced apoptosis of human multiple myeloma cells.	Set9, NF-kB, and microRNA-21 mediate berberine-induced apoptosis of human multiple myeloma cells
Multiple Myeloma	24981236	MicroRNA-21 and multiple myeloma: small molecule and big function.	MicroRNA-21 and multiple myeloma: small molecule and big function.
Multiple Myeloma	25656574	PSMB4 promotes multiple myeloma cell growth by activating NF-κB-miR-21 signaling.	PSMB4 promotes multiple myeloma cell growth by activating NF-κB-miR-21 signaling.
Multiple Myeloma	23446999	Targeting miR-21 inhibits in vitro and in vivo multiple myeloma cell growth.	Targeting miR-21 inhibits in vitro and in vivo multiple myeloma cell growth
Multiple Myeloma	25825239	Downregulation of Sprouty homolog 2 by microRNA-21 inhibits proliferation, metastasis and invasion, however promotes the apoptosis of multiple myeloma cells.	Downregulation of Sprouty homolog 2 by microRNA-21 inhibits proliferation,metastasis and invasion, however promotes the apoptosis of multiple myeloma cells.
Multiple Myeloma	26160841	Inhibition of miR-21 restores RANKL/OPG ratio in multiple myeloma-derived bone marrow stromal cells and impairs the resorbing activity of mature osteoclasts.	miR-21 is an oncogenic microRNA (miRNA) with an emerging role as therapeutic target in human malignancies, including multiple myeloma (MM)
Myeloma	25000828	Integrative analysis of differential miRNA and functional study of miR-21 by seed-targeting inhibition in multiple myeloma cells in response to berberine.	Our results suggest that berberine suppresses multiple myeloma cell growth, at least in part, by down-regulating miR-21 levels possibly through IL6/STAT3. This led to increased PDCD4 expression, which is likely to result in suppression of the p53 signaling pathway. These findings may also provide new mechanistic insight into the anti-cancer effects of certain compounds in traditional Chinese herb…
Nasopharyngeal Neoplasms	25544502	Nasopharyngeal cancer-derived microRNA-21 promotes immune suppressive B cells.	NPC-derived miR-21 induces IL-10(+) B cells; the latter is capable of suppressing CD8(+) T-cell activities. miR-21 may be a potential target in the treatment of NP EBV-hsa-mir-BArT10-3p
Neoplasms [unspecific]	25907045	In situ single step detection of exosome microRNA using molecular beacon.	we selectively detected cancer cell-derived exosomal miRNA-21 among heterogeneous exosome mixtures and in human serum. The method developed in the article is simple, fast, and sensitive, so it will offer great opportunities for the high-throughput diagnosis and prognosis of diseases.
Neoplasms [unspecific]	25777797	miRNA in situ hybridization in circulating tumor cells--MishCTC.	Finally, the protocol was applied to monitor miRNA-21 expression in epithelial to mesenchymal transition (EMT)-induced MCF-7 cells, an epithelial tumor cell line. CK expression was lost in these cells,whereas miRNA-21 was still expressed, suggesting that miRNA-21 might be a good marker for detecting CTCs with an EMT phenotype.
Neoplasms [unspecific]	25431259	The clinical utility of microRNA-21 as novel biomarker for diagnosing human cancers.	MiR-21 has a relatively high diagnostic value for detecting breast cancer, and miR-21 assays based on plasma, serum, and tissue achieved relatively higher accuracy
Neoplasms [unspecific]	25527152	Circulating microRNA-21 as a biomarker for the detection of various carcinomas: an updated meta-analysis based on 36 studies.	the circulating miR-21 may be a potential biomarker as diagnostic tool for early-stage cancer diagnosis.
Neoplasms [unspecific]	25098165	MicroRNA-21 identified as predictor of cancer outcome: a meta-analysis.	Over-expression of mir-21, especially in cancerous tissue, was effectively predictive of worse prognosis in various carcinomas. Non-invasive circulating mir-21, however, exhibited modest ability to discriminate outcomes.Major concerns about mir-21 assay standardization and selection of specimen need to be fully addressed before its practical implementation in management of cancer.
Neoplasms [unspecific]	20234369	Circulating microRNAs in plasma of patients with gastric cancers.	the plasma concentrations of miRNAs (miR-17-5p, miR-21, miR-106a, miR-106b) were significantly higher in GC patients than controls
Neoplasms [unspecific]	24076132	Diagnostic and prognostic value of circulating miR-21 for cancer: a systematic review and meta-analysis.	Our findings suggest that circulating miR-21 may not suitable to be a diagnostic biomarker, but it has a prognostic value in patients with cancer.
Neoplasms [unspecific]	24664585	Prognostic role of circulating microRNA-21 in cancers: evidence from a meta-analysis.	The present meta-analysis suggests that circulating miR-21 expression is associated with poor survival in patients with cancer and could be a prognostic biomarker for those patients.
Neoplasms [unspecific]	20797623	STAT3 activation of miR-21 and miR-181b-1 via PTEN and CYLD are part of the epigenetic switch linking inflammation to cancer.	miR-21:STAT3 activation of miR-21 and miR-181b-1 via PTEN and CYLD are part of the epigenetic switch linking inflammation to cancer
Neoplasms [unspecific]	24912785	Exosomal miR-21 derived from arsenite-transformed human bronchial epithelial cells promotes cell proliferation associated with arsenite carcinogenesis.	Exosomal miR-21 derived from arsenite-transformed human bronchial epithelial cells promotes cell proliferation associated with arsenite carcinogenesis.
Neoplasms [unspecific]	25049417	PAPD5-mediated 3' adenylation and subsequent degradation of miR-21 is disrupted in proliferative disease.	PAPD5 and PARN mediate degradation of oncogenic miRNA miR-21 through a tailing and trimming process, and that this pathway is disrupted in cancer and other proliferative diseases.
Neoplasms [unspecific]	25550434	Identification of the endosomal sorting complex required for transport-I (ESCRT-I) as an important modulator of anti-miR uptake by cancer cells.	ESCRT-I complex in the regulation of productive free uptake of anti-miRs and reveal potential avenues for improving oligonucleotide free uptake by cancer cells.
Neoplasms [unspecific]	25943710	Multiple amplification detection of microRNA based on the host-guest interaction between β-cyclodextrin polymer and pyrene.	We believe that this proposed sensitive and specific assay has great potential as a quantification method for miRNA detection in biomedical research and clinical diagnosis.
Neoplasms [unspecific]	26156753	Kallistatin inhibits TGF-β-induced endothelial-mesenchymal transition by differential regulation of microRNA-21 and eNOS expression.	This is the first study to demonstrate that kallistatin's heparin-binding site is crucial for preventing TGF-β-induced miR-21 and oxidative stress, while its active site is key for stimulating the expression of antioxidant genes via interaction with an endothelial surface tyrosine kinase.These findings reveal novel mechanisms of kallistatin in protection against fibrosis and cancer by suppressing…
Neoplasms [unspecific]	26191606	Bile Acid Conjugated DNA Chimera that Conditionally Inhibits Carbonic Anhydrase-II in the Presence of MicroRNA-21.	The activated single-stranded DC can project the LAA headgroup into the hCA-II active site and is a robust hCA-II inhibitor (K(i) of 3.12 μM). This work may spur research into developing new classes of cancer selective protein inhibitors.
Neoplasms [unspecific]	26220158	Aryl amide small-molecule inhibitors of microRNA miR-21 function.	preliminary mechanism of action studies propose a different mode of action compared to previously reported miR-21 inhibitors, thus affording a new chemical probe for future studies.
Neoplasms [unspecific]	20219416	MicroRNAs contribute to the chemoresistance of cisplatin in tongue squamous cell carcinoma lines.	miR-21 serves as a chemosensitive miRNA, while miR-214 and -23a serve as chemoresistant miRNAs in the tongue squamous cell carcinoma lines
Neoplasms [unspecific]	20335152	[Expression of microRNA-21 in ovarian epithelial carcinoma and its clinical significance].	Expression of microRNA-21 in ovarian epithelial carcinoma and its clinical significance
Neoplasms [unspecific]	23784029	MiR-21/Smad 7 signaling determines TGF-β1-induced CAF formation.	MiR-21/Smad 7 signaling determines TGF-β1-induced CAF formation.
Neoplasms [unspecific]	25149066	miR-21-3p is a positive regulator of L1CAM in several human carcinomas.	miR-21-3p is a positive regulator of L1CAM in several human carcinomas.
Neoplasms [unspecific]	25376700	MicroRNA-21 and the clinical outcomes of various carcinomas: a systematic review and meta-analysis.	MicroRNA-21 and the clinical outcomes of various carcinomas: a systematic review and meta-analysis.
Neoplasms [unspecific]	26271820	MicroRNA-Responsive Cancer Cell Imaging and Therapy with Functionalized Gold Nanoprobe.	MicroRNA-Responsive Cancer Cell Imaging and Therapy with Functionalized Gold Nanoprobe.
Neoplasms [unspecific]	19073608	Regulation of epidermal growth factor receptor signaling in human cancer cells by microRNA-7.	miR-21: coordinately regulate EGFR signaling in multiple human cancer cell types
Neoplasms [unspecific]	19593777	MicroRNA expression profiling of human metastatic cancers identifies cancer gene targets.	association with cancer progression
Neoplasms [unspecific]	20404348	MicroRNA-21 is a downstream effector of AKT that mediates its antiapoptotic effects via suppression of Fas ligand.	miR-21:function of AKT by which it inhibits apoptosis through miR-21-dependent suppression of FasL
Neoplasms [unspecific]	26101800	The IL-6/STAT3 pathway via miR-21 is involved in the neoplastic and metastatic properties of arsenite-transformed human keratinocytes.	The IL-6/STAT3 pathway via miR-21 is involved in the neoplastic and metastatic properties of arsenite-transformed human keratinocytes.
Neoplasms [unspecific]	24041029	MicroRNA-21 regulates stemness in cancer cells.	Here we summarize current knowledge on miR-21 functions in human cancers and discuss how this finding provides insight into the role of miR-21 as an oncogenic regulator in stem/progenitor cell populations of human cancers.
Neoplasms [unspecific]	23811941	AC1MMYR2, an inhibitor of dicer-mediated biogenesis of Oncomir miR-21, reverses epithelial-mesenchymal transition and suppresses tumor growth and progression.	AC1MMYR2, an inhibitor of dicer-mediated biogenesis of Oncomir miR-21, reverses epithelial-mesenchymal transition and suppresses tumor growth and progression.
Neoplasms [unspecific]	25979949	Dicer1 imparts essential survival cues in Notch-driven T-ALL via miR-21-mediated tumor suppressor Pdcd4 repression.	Dicer1 imparts essential survival cues in Notch-driven T-ALL via miR-21-mediated tumor suppressor Pdcd4 repression.
Neoplasms [unspecific]	26189797	RNA-binding protein HuR sequesters microRNA-21 to prevent translation repression of proinflammatory tumor suppressor gene programmed cell death 4.	RNA-binding protein HuR sequesters microRNA-21 to prevent translation repression of proinflammatory tumor suppressor gene programmed cell death 4.
Neoplasms [unspecific]	26503645	Improved synthesis and biological evaluation of Tc-99m radiolabeled AMO for miRNA imaging in tumor xenografts.	Therefore,this study presents an improved method with shorten time to prepare a (99m)Tc radiolabeled AMO. In addition, it supports the role of (99m)Tc-AMO for noninvasive visualization of miR-21 in malignant tumors.
Neoplasms [unspecific]	25242444	MicroRNA-21 is involved in X-ray irradiation resistance in K562 leukaemia cells.	By regulating the expression of its target gene PTEN, which subsequently affects the PI3K/AKT signalling pathway, miR-21 exerts its regulatory role on the radiation sensitivity of K562 cells. These results may help to provide the basis for microRNA-based targeted therapies to overcome radiation resistance in tumour cells.
Neoplasms [unspecific]	26082192	The Role of miR-21 in Cancer.	we describe the ever-expanding role of miR-21 and its target genes in different cancers, and provide insight into how this oncogenic miRNA regulates cancer cell proliferation, migration, and apoptosis by suppressing the expression of tumor suppressors.
Neoplasms [unspecific]	26194786	DNA-fueled molecular machine enables enzyme-free target recycling amplification for electronic detection of microRNA from cancer cells with highly minimized background noise.	the miRNA-21 target is cyclically reused, and many MB-DNA fuel strands are attached to the sensor surface, leading to a significantly amplified current response for sensitive detection of miRNA-21 down to 1.4 fM. The developed sensor also shows high sequence discrimination capability and can be used to monitor miRNA-21 expression levels in cancer cells. Moreover, this sensor avoids the involvemen…
Neoplasms [unspecific]	20154725	Hypoxia and RAS-signaling pathways converge on, and cooperatively downregulate, the RECK tumor-suppressor protein through microRNAs.	miR-21:RECK is a target of at least three groups of miRNAs (miR-15b/16, miR-21 and miR-372/373)
Neoplasms [unspecific]	21328460	miR-21 downregulates the tumor suppressor P12 CDK2AP1 and stimulates cell proliferation and invasion.	miR-21 downregulates the tumor suppressor P12(CDK2AP1) and Stimulates Cell Proliferation and Invasion.
Neoplasms [unspecific]	23940701	The curcumin analog EF24 targets NF-κB and miRNA-21, and has potent anticancer activity in vitro and in vivo.	The curcumin analog EF24 targets NF-κB and miRNA-21, and has potent anticancer activity in vitro and in vivo. aca-mir-146a
Neoplasms [unspecific]	23890123	MicroRNA-21 promotes the ovarian teratocarcinoma PA1 cell line by sustaining cancer stem/progenitor populations in vitro.	MicroRNA-21 plays a significant role in cancer growth by regulating stemness in cancer cells.
Neoplasms [unspecific]	23872064	miR-21 coordinates tumor growth and modulates KRIT1 levels.	miR-21 coordinates tumor growth and modulates KRIT1 levels.
Neoplasms [unspecific]	25589783	The oncogenic microRNA-21 inhibits the tumor suppressive activity of FBXO11 to promote tumorigenesis.	the oncogenic miRNA miR-21 decreases the expression of FBXO11, which normally acts as a tumor suppressor, and thereby promotesz tumorigenesis.
Neoplasms [unspecific]	25997617	MicroRNA-21 regulates intestinal epithelial tight junction permeability.	Our results suggest that miR-21 may regulate intestinal epithelial tight junction permeability through PTEN/PI3K/Akt signalling pathway. This promotes the feasibility of targeting miR-21 in the clinical to preserve the intestinal barrier.
Neoplasms [unspecific]	25942410	Multifunctional Poly(L-lactide)-Polyethylene Glycol-Grafted Graphene Quantum Dots for Intracellular MicroRNA Imaging and Combined Specific-Gene-Targeting Agents Delivery for Improved Therapeutics.	These findings highlight the promise of the highly versatile multifunctional nanocomposite in biomedical application of intracellular molecules analysis and clinical gene therapeutics.
Neoplasms [unspecific]	25991670	MicroRNA-21, T helper lineage and autoimmunity.	these studies highlight a stronger role for miR-21 in the pathogenesis of multiple autoimmune and chronic inflammatory disorders. However, the complete molecular mechanisms by which miR-21 regulates these pathologies remains to be investigated. Thus, a better understanding of the role of miR-21 in the innate and adaptive immune systems, during healthy states as well as during infection, chronic i…
Neoplasms [unspecific]	24446181	MicroRNA-21 is a novel promising target in cancer radiation therapy.	MicroRNA-21 is a novel promising target in cancer radiation therapy.
Neoplasms [unspecific]	26256260	Small molecules targeting microRNA for cancer therapy: Promises and obstacles.	Small molecules targeting microRNA for cancer therapy: Promises and obstacles.
Neoplasms [unspecific]	20560046	MicroRNA-21 in cardiovascular disease.	miR-21 is found to play important roles in vascular smooth muscle cell proliferation and apoptosis, cardiac cell growth and death, and cardiac fibroblast functions
Neoplasms [unspecific]	23865553	MicroRNA-21: a therapeutic target for reversing drug resistance in cancer.	MicroRNA-21: a therapeutic target for reversing drug resistance in cancer.
Neoplasms [unspecific]	26284487	Simultaneous inhibition of multiple oncogenic miRNAs by a multi-potent microRNA sponge.	Altogether, our study demonstrates the multi-potent miRNA sponge is a useful tool to examine the functional impact of simultaneous inhibition of multiple miRNAs and proposes a therapeutic potential.
Neoplasms [unspecific]	25827073	AC1MMYR2 impairs high dose paclitaxel-induced tumor metastasis by targeting miR-21/CDK5 axis.	our work demonstrated that AC1MMYR2 appeared to be a promising strategy in combating taxol induced cancer metastasis by targeting miR-21/CDK5 axis, which highlighted the potential for development of therapeutic modalities for better clinic taxol application.
Neoplasms [unspecific]	26028073	Macrophage-secreted Exosomes Delivering miRNA-21 Inhibitor can Regulate BGC-823 Cell Proliferation.	These findings contribute to our understanding of the functions of miR-21 and exosomes as a carrier for therapy of gastric cancer.
Neoplasms [unspecific]	26284568	MicroRNA-Based Therapeutic Strategies for Targeting Mutant and Wild Type RAS in Cancer.	To this end, we discuss the potential for miR-based therapies focused on three prominent miRs including the pan-RAS regulator let-7 and the GAP regulator comprised of miR-206 and miR-21 (miR-206/21).
Neoplasms [unspecific]	24974841	[MicroRNA expression profiles in squamous cell carcinomas of the meso- and hypopharynx].	Using microRNA expression profiles the authors were able to distinguish peritumoural tissues according to distance from the primary tumour site. Future application of the method may prove to be useful in early detection of the altered epigenetic regulation in tissue fields representing normal phenotype. This may be helpful in cancer risk assessment and prevention.
Neoplasms [unspecific]	24609385	Inferring probabilistic miRNA-mRNA interaction signatures in cancers: a role-switch approach.	Together, our probabilistic approach of integrating expression and sequence scores establishes a functional link between the aberrant miRNA and mRNA expression, which was previously under-appreciated due to the methodological differences.
Neoplasms [unspecific]	20498632	Downregulation of microRNAs directs the EMT and invasive potential of anaplastic thyroid carcinomas.	miR-21:altered microRNA signatures as potent markers for ATCs
Neoplasms [unspecific]	20145181	Comprehensive MicroRNA profiling for head and neck squamous cell carcinomas.	overexpression
Neoplasms [unspecific]	17028596	MicroRNAs and the hallmarks of cancer.	mir-21 upregulated in glioblastoma and associated with antiapoptosis upregulated in breast cancer (Iorio et al., 2005), and in a signature for solid cancers (Volinia et al., 2006).
Neoplasms [unspecific]	20370992	Identification of a new microRNA expression profile as a potential cancer screening tool.	over-expressed
Neoplasms [unspecific]	18850008	An autoregulatory loop mediated by miR-21 and PDCD4 controls the AP-1 activity in RAS transformation.	miR-21: oncomir, An autoregulatory loop mediated by miR-21 and PDCD4 controls the AP-1 activity in RAS transformation
Neuroblastoma	23084187	Micro-RNA-21 regulates the sensitivity to cisplatin in human neuroblastoma cells.	Micro-RNA-21 regulates the sensitivity to cisplatin in human neuroblastoma cells
Neuroma	20856158	MicroRNA-21 overexpression contributes to vestibular schwannoma cell proliferation and survival.	miR-21:Elevated levels of hsa-microRNA-21 (miR-21) in vestibular schwannomas (VSs) may contribute to tumor growth by downregulating the tumor suppressor phosphatase and tensin homolog (PTEN) and consequent hyperactivation of protein kinase B
Neutropenia	19278956	Gfi1 regulates miR-21 and miR-196b to control myelopoiesis.	miR-21: regulated by Gfi1
Oral Neoplasms	23999978	MicroRNA-21 promotes oral cancer invasion via the Wnt/β-catenin pathway by targeting DKK2.	MicroRNA-21 promotes oral cancer invasion via the Wnt/β-catenin pathway by targeting DKK2.
Osteosarcoma	23321165	Identification of serum microRNA-21 as a biomarker for chemosensitivity and prognosis in human osteosarcoma.	Identification of Serum MicroRNA-21 as a Biomarker for Chemosensitivity and Prognosis in Human Osteosarcoma
Osteosarcoma	25381586	MicroRNA-21 regulates the sensitivity to cisplatin in a human osteosarcoma cell line.	MicroRNA-21 regulates the sensitivity to cisplatin in a human osteosarcoma cell line.
Osteosarcoma	20480266	MicroRNA-21 is involved in osteosarcoma cell invasion and migration.	MicroRNA-21 is involved in osteosarcoma cell invasion and migration.
Ovarian Neoplasms	24865582	Upregulation of miR-21 in cisplatin resistant ovarian cancer via JNK-1/c-Jun pathway.	Upregulation of miR-21 in cisplatin resistant ovarian cancer via JNK-1/c-Jun pathway.
Ovarian Neoplasms	18451233	MicroRNA expression profiles in serous ovarian carcinoma.	normal
Ovarian Neoplasms	23824073	Berberine sensitizes ovarian cancer cells to cisplatin through miR-21/PDCD4 axis.	Berberine sensitizes ovarian cancer cells to cisplatin through miR-21/PDCD4 axis.
Ovarian Neoplasms	25579119	The passenger strand, miR-21-3p, plays a role in mediating cisplatin resistance in ovarian cancer cells.	miR-21-3p can induce cisplatin resistance in ovarian tumours, potentially by targeting the NAV3 gene.
Ovarian Neoplasms	22176994	[Role of microRNA-21 in the proliferation and apoptosis of ovarian epithelial carcinoma cells].	miR-21 might play an important role in the proliferation and apoptosis of ovarian epithelial carcinoma cells through negatively control the expression of PDCD4.
Ovarian Neoplasms	24472409	The inhibition of miR-21 promotes apoptosis and chemosensitivity in ovarian cancer.	Our data suggest that miR-21 regulates drug resistance via apoptosis and cellular survival pathways. Targeting miR-21 may have clinical utility in the treatment of resistant ovarian cancer.
Ovarian Neoplasms	21968270	miR-21 down-regulation promotes apoptosis and inhibits invasion and migration abilities of OVCAR3 cells.	miR-21 down-regulation promotes apoptosis and inhibits invasion and migration abilities of OVCAR3 (ovarian papillary adenocarcinoma cell lines) cells.
Ovarian Neoplasms	18954897	The detection of differentially expressed microRNAs from the serum of ovarian cancer patients using a novel real-time PCR platform.	miR-21: over-expressed
Ovarian Serous Carcinoma	24888238	Programmed cell death 4 and microRNA 21 inverse expression is maintained in cells and exosomes from ovarian serous carcinoma effusions.	PDCD4 and miR-21 are involved in OSC oncogenesis. The transfer of miR-21 by exosomes could promote oncogenic transformation in target cells distant from the primary tumor without direct colonization by cancer cells and could be used as a diagnostic tool.
PTEN Hamartoma Tumor Tyndrome	18460397	Differential expression of PTEN-targeting microRNAs miR-19a and miR-21 in Cowden syndrome.	overexpressed
Pancreatic Adenocarcinoma	19723895	MicroRNAs in plasma of pancreatic ductal adenocarcinoma patients as novel blood-based biomarkers of disease.	profiled four miRNAs, miR-21, miR-210, miR-155, and miR-196a, all implicated in the development of pancreatic cancer with either proven or predicted target genes involved in critical cancer-associated cellular pathways.
Pancreatic Adenocarcinoma	19730150	Antisense inhibition of microRNA-21 or -221 arrests cell cycle, induces apoptosis, and sensitizes the effects of gemcitabine in pancreatic adenocarcinoma.	Antisense Inhibition of microRNA-21 or -221 Arrests Cell Cycle, Induces Apoptosis, and Sensitizes the Effects of Gemcitabine in Pancreatic Adenocarcinoma.
Pancreatic Neoplasms	25384963	Circulating miR-483-3p and miR-21 is highly expressed in plasma of pancreatic cancer.	Circulating miR-483-3p and miR-21 is highly expressed in plasma of pancreatic cancer.
Pancreatic Neoplasms	21139804	Differentially expressed miRNAs in the plasma may provide a molecular signature for aggressive pancreatic cancer.	upregulated and correlated with worse survival
Pancreatic Neoplasms	24460329	MiR-21 upregulation induced by promoter zone histone acetylation is associated with chemoresistance to gemcitabine and enhanced malignancy of pancreatic cancer cells.	MiR-21 upregulation induced by histone acetylation in the promoter zone is associated with chemoresistance to gemcitabine and enhanced malignant potential in pancreatic cancer cells.
Pancreatic Neoplasms	26121640	Salivary MicroRNA in Pancreatic Cancer Patients.	Our novel findings indicate that salivary miRNA are discriminatory in pancreatic cancer patients that are not eligible for surgery. In addition, we demonstrate in experimental models that salivary miRNA detection precedes systemic detection of cancer cells markers. This study stems for the use of salivary miRNA as biomarker for the early diagnosis of patients with unresectable pancreatic cancer.
Pancreatic Neoplasms	20388782	Gemcitabine sensitivity can be induced in pancreatic cancer cells through modulation of miR-200 and miR-21 expression by curcumin or its analogue CDF.	miR-21:Gemcitabine sensitivity can be induced in pancreatic cancer cells through modulation of miR-200 and miR-21 expression by curcumin or its analogue CDF
Pancreatic Neoplasms	20498843	Identification of microRNA-21 as a biomarker for chemoresistance and clinical outcome following adjuvant therapy in resectable pancreatic cancer.	microRNA-21:Identification of microRNA-21 as a biomarker for chemoresistance and clinical outcome following adjuvant therapy in resectable pancreatic cancer
Pancreatic Neoplasms	21408027	Anti-tumor activity of a novel compound-CDF is mediated by regulating miR-21, miR-200, and PTEN in pancreatic cancer.	Anti-Tumor Activity of a Novel Compound-CDF Is Mediated by Regulating miR-21, miR-200, and PTEN in Pancreatic Cancer.
Pancreatic Neoplasms	21826251	Holoclone forming cells from pancreatic cancer cells enrich tumor initiating cells and represent a novel model for study of cancer stem cells.	preferential expression in holoclones
Pancreatic Neoplasms	23139258	The good, the bad and the ugly: a tale of miR-101, miR-21 and miR-155 in pancreatic intraductal papillary mucinous neoplasms.	The good, the bad and the ugly: a tale of miR-101, miR-21 and miR-155 in pancreatic intraductal papillary mucinous neoplasms
Pancreatic Neoplasms	23752880	Endoscopically acquired pancreatic cyst fluid microRNA 21 and 221 are associated with invasive cancer.	Endoscopically Acquired Pancreatic Cyst Fluid MicroRNA 21 and 221 Are Associated With Invasive Cancer.
Pancreatic Neoplasms	21376256	Bcl-2 upregulation induced by miR-21 via a direct interaction is associated with apoptosis and chemoresistance in MIA PaCa-2 pancreatic cancer cells.	Bcl-2 Upregulation Induced by miR-21 Via a Direct Interaction Is Associated with Apoptosis and Chemoresistance in MIA PaCa-2 Pancreatic Cancer Cells.
Pancreatic Neoplasms	23177026	The serum miR-21 level serves as a predictor for the chemosensitivity of advanced pancreatic cancer, and miR-21 expression confers chemoresistance by targeting FasL.	The serum miR-21 level serves as a predictor for the chemosensitivity of advanced pancreatic cancer, and miR-21 expression confers chemoresistance by targeting FasL
Pancreatic Neoplasms	23359184	Resveratrol induces apoptosis of pancreatic cancers cells by inhibiting miR-21 regulation of BCL-2 expression.	Resveratrol induces apoptosis of pancreatic cancers cells by inhibiting miR-21 regulation of BCL-2 expression
Pancreatic Neoplasms	26516699	Changes in microRNA (miRNA) expression during pancreatic cancer development and progression in a genetically engineered KrasG12D;Pdx1-Cre mouse (KC) model.	Overall, the present study aids an understanding of miRNA expression patterns during PC pathogenesis and helps to facilitate the identification of promising and novel early diagnostic/prognostic markers and therapeutic targets.
Pancreatic Neoplasms	22114139	MicroRNA alterations of pancreatic intraepithelial neoplasias.	altered expression
Pancreatic Neoplasms	22836856	Changes in miR-143 and miR-21 expression and clinicopathological correlations in pancreatic cancers.	Changes in miR-143 and miR-21 Expression are correlated with Clinicopathology in Pancreatic Cancers.
Pancreatic Neoplasms	16461460	A microRNA expression signature of human solid tumors defines cancer gene targets.	overexpressed
Pancreatic Neoplasms	17531469	The role of microRNAs in cancer: no small matter.	MiR-21 is found to be highly expressed in numerous cancers like breast cancer, and glioblastoma and pancreatic cancer.
Pancreatic Neoplasms	18642050	MicroRNA-21 is overexpressed in pancreatic cancer and a potential predictor of survival.	miR-21: MicroRNA-21 is overexpressed in pancreatic cancer and a potential predictor of survival
Pancreatic Neoplasms	21463919	Notch-1 induces epithelial-mesenchymal transition consistent with cancer stem cell phenotype in pancreatic cancer cells.	over-expression of Notch-1 leads to increased expression of miR-21, and decreased expression of miR-200b, miR-200c, let-7a, let-7b, and let-7c. over-expression of Notch-1 led to the induction of EMT phenotype
Pancreatic Neoplasms	21983937	Association of microRNA-21 expression with its targets, PDCD4 and TIMP3, in pancreatic ductal adenocarcinoma.	miRNA-21 was the most significantly overexpressed miRNA in the pancreatic ductal adenocarcinomas analyzed, and was also highly expressed in 75% of the 65 pancreatic ductal adenocarcinomas examined by real-time RT-PCR. High miRNA-21 expression was correlated with a worse prognosis in the pancreatic ductal adenocarcinoma patients (P=0.045). The immunohistochemical expression patterns of PDCD4 (redu…
Pancreatic Neoplasms	22114136	MicroRNA molecular profiles associated with diagnosis, clinicopathologic criteria, and overall survival in patients with resectable pancreatic ductal adenocarcinoma.	In the initial cohort of 48 PDAC (pancreatic ductal adenocarcinoma) patients, high expression of miR-21 (Hazard ratio (HR): 3.22, 95% Confidence Interval (CI):1.21-8.58) and reduced expression of miR-34a (HR 0.15, 95%CI: 0.06-0.37) and miR-30d (HR:0.30, 95%CI:0.12-0.79) were associated with poor overall survival following resection independent of clinical covariates. In a further validation set o…
Pancreatic Neoplasms	22466166	MicroRNA expression aids the preoperative diagnosis of pancreatic ductal adenocarcinoma.	Carcinomas showed higher expression of miR-21, miR-221, miR-155, miR-100, and miR-181b than benign lesions. Cellblocks containing carcinoma showed higher expression of miR-21, miR-221, and miR-196a than those from benign lesions.
Pancreatic Neoplasms	22850622	Expression of microRNAs in patients with pancreatic cancer and its prognostic significance.	miR-21, miR-155, miR-210, miR-221, and miR-222, were overexpressed in diseased tissues than in the control samples, whereas miR-31, miR-122, miR-145, and miR-146a were underexpressed.
Pituitary Adenoma	18840638	MicroRNAs differentially expressed in ACTH-secreting pituitary tumors.	miR-21: deregulation
Prostate Neoplasms	21274675	Investigation of miR-21, miR-141, and miR-221 in blood circulation of patients with prostate cancer.	the miRNA levels in patient blood were higher than that of the controls
Prostate Neoplasms	26247873	High-Level Expression of microRNA-21 in Peripheral Blood Mononuclear Cells Is a Diagnostic and Prognostic Marker in Prostate Cancer.	Our study demonstrates that high miR-21 expression levels in PBMCs were correlated with the presence, recurrence, and metastasis of PCa and that this may be a useful biomarker for screening PCa and monitoring the risk of Pca recurrence and metastasis.
Prostate Neoplasms	21255435	Discovery pipeline for epigenetically deregulated miRNAs in cancer: integration of primary miRNA transcription.	We find miR-205, miR-21, and miR-196b to be epigenetically repressed, and miR-615 epigenetically activated in prostate cancer cells.
Prostate Neoplasms	25409297	Comprehensive study of gene and microRNA expression related to epithelial-mesenchymal transition in prostate cancer.	miRNAs 200b, 30a, 1, and 183 and the genes Twist1 and Vimentin might play important roles in the progression of prostate cancer and may eventually become important prognostic markers.
Prostate Neoplasms	19267923	Molecular assays for the detection of microRNAs in prostate cancer.	miR-21: with high analytical sensitivity and specificity
Prostate Neoplasms	19597470	MicroRNA-330 acts as tumor suppressor and induces apoptosis of prostate cancer cells through E2F1-mediated suppression of Akt phosphorylation.	acts as tumor suppressor and induces apoptosis of tumor cells through E2F1-mediated suppression of Akt phosphorylation
Prostate Neoplasms	20092645	miR-21: an oncomir on strike in prostate cancer.	oncogenic properties of miR-21 could be cell and tissue dependent
Prostate Neoplasms	20160498	The transcriptional regulation of miR-21, its multiple transcripts, and their implication in prostate cancer.	The transcriptional regulation of miR-21, its multiple transcripts, and their implication in prostate cancer
Prostate Neoplasms	23272133	Resveratrol reduces prostate cancer growth and metastasis by inhibiting the Akt/MicroRNA-21 pathway.	Resveratrol Reduces Prostate Cancer Growth and Metastasis by Inhibiting the Akt/MicroRNA-21 Pathway
Prostate Neoplasms	23353719	miR-21, miR-221 and miR-222 expression and prostate cancer recurrence among obese and non-obese cases.	miR-21, miR-221 and miR-222 expression and prostate cancer recurrence among obese and non-obese cases
Prostate Neoplasms	24037531	Androgen receptor and microRNA-21 axis downregulates transforming growth factor beta receptor II (TGFBR2) expression in prostate cancer.	Androgen receptor and microRNA-21 axis downregulates transforming growth factor beta receptor II (TGFBR2) expression in prostate cancer.
Prostate Neoplasms	24106176	Exosome encased spherical nucleic acid gold nanoparticle conjugates as potent microRNA regulation agents.	The exosome-encased SNAs are secreted into the extracellular environment from which they can be isolated and selectively re-introduced into the cell type from which they were derived. In the context of anti-miR21 experiments, the exosome-encased SNAs knockdown miR-21 target by approximately 50%. Similar knockdown of miR-21 by free SNAs requires a ≈3000-fold higher concentration.
Prostate Neoplasms	25890570	Re: Androgen receptor and microRNA-21 axis downregulates transforming growth factor beta receptor II (TGFBR2) expression in prostate cancer.	Androgen receptor and microRNA-21 axis downregulates transforming growth factor beta receptor II (TGFBR2) expression in prostate cancer.
Prostate Neoplasms	26252635	IL-6 Inhibits the Targeted Modulation of PDCD4 by miR-21 in Prostate Cancer.	IL-6 Inhibits the Targeted Modulation of PDCD4 by miR-21 in Prostate Cancer.
Prostate Neoplasms	19302977	MicroRNA-21 directly targets MARCKS and promotes apoptosis resistance and invasion in prostate cancer cells.	miR-21: MicroRNA-21 directly targets MARCKS and promotes apoptosis resistance and invasion in prostate cancer cells
Prostate Neoplasms	21317927	MicroRNA-21 targets tumor suppressor genes ANP32A and SMARCA4.	MicroRNA-21 targets tumor suppressor genes ANP32A and SMARCA4
Prostate Neoplasms	21826097	Transcriptional and post-transcriptional regulation of Sprouty1, a receptor tyrosine kinase inhibitor in prostate cancer.	Spry1 is a target for miR-21-mediated gene silencing.
Prostate Neoplasms	22642976	miR-21 may acts as an oncomir by targeting RECK, a matrix metalloproteinase regulator, in prostate cancer.	miR-21 may acts as an oncomir by targeting RECK, a matrix metalloproteinase regulator, in prostate cancer.
Prostate Neoplasms	25401698	Stromal expression of MiR-21 predicts biochemical failure in prostate cancer patients with Gleason score 6.	High stromal expression of miR-21 was associated with poor biochemical recurrence-free survival after RP. For patients with Gleason score 6, miR-21 may help predict the risk of future disease progression and thereby help select patients for potential adjuvant treatment or a more stringent follow-up.
Prostate Neoplasms	26073083	A microRNA code for prostate cancer metastasis.	These findings establish a new molecular circuitry for prostate cancer metastasis that was validated in patients' cohorts. Our data indicate a network of biomarkers and druggable pathways to improve patient treatment.
Prostate Neoplasms	22341810	miR-21 as an independent biochemical recurrence predictor and potential therapeutic target for prostate cancer.	miR-21 is an Independent Biochemical Recurrence Predictor and Potential Therapeutic Target for Prostate Cancer.
Prostate Neoplasms	25216674	MicroRNA-21 inhibits p57Kip2 expression in prostate cancer.	Our results indicate that miR-21 is able to downregulate p57(Kip2) expression by targeting the coding region of the gene and is also able to attenuate p57(Kip2) mediated functional responses. This is the first report demonstrating that p57(Kip2) is a novel target of miR-21 in prostate cancer and revealing a novel oncogenic function of this microRNA.
Prostate Neoplasms	21177307	Green tea polyphenol EGCG blunts androgen receptor function in prostate cancer.	We also observed a significant down-regulation of androgen-regulated miRNA-21 and up-regulation of a tumor suppressor, miRNA-330, in tumors of mice treated with EGCG
Prostate Neoplasms	24452514	Comprehensive microRNA profiling of prostate cancer cells after ionizing radiation treatment.	Comprehensive microRNA profiling of prostate cancer cells after ionizing radiation treatment.
Prostate Neoplasms	16461460	A microRNA expression signature of human solid tumors defines cancer gene targets.	overexpressed
Prostate Neoplasms	22298119	Dysregulation of circulating microRNAs and prediction of aggressive prostate cancer.	The expression levels for miR-20a and miR-21 were significantly increased in patients with high risk CAPRA scores
Prostate Neoplasms	19738047	miR-21: an androgen receptor-regulated microRNA that promotes hormone-dependent and hormone-independent prostate cancer growth.	hsa-mir-21: an androgen receptor-regulated microRNA that promotes hormone-dependent and hormone-independent prostate cancer growth
Rectal Neoplasms	25496125	Overexpression of miR-21-5p as a predictive marker for complete tumor regression to neoadjuvant chemoradiotherapy in rectal cancer patients.	miR-21-5p as a promising predictive biomarker, which should aid in the selection of patients with cCR to nCRT that potentially could be spared from radical surgery.
Rectal Neoplasms	21567082	Altered levels of the onco-microRNA 21 and the tumor-supressor microRNAs 143 and 145 in advanced rectal cancer indicate successful neoadjuvant chemoradiotherapy.	Altered levels of the onco-microRNA 21 and the tumor-supressor microRNAs 143 and 145 in advanced rectal cancer indicate successful neoadjuvant chemoradiotherapy.
Rectal Neoplasms	25953218	MicroRNA-21 predicts response to preoperative chemoradiotherapy in locally advanced rectal cancer.	MicroRNA-21 expression efficiently predicts preoperative chemoradiotherapy pathological response in locally advanced rectal cancer.
Retinoblastoma	24607444	Seed-targeting anti-miR-21 inhibiting malignant progression of retinoblastoma and analysis of their phosphorylation signaling pathways.	Seed-targeting anti-miR-21 inhibiting malignant progression of retinoblastoma and analysis of their phosphorylation signaling pathways.
Salivary Gland Neoplasms	19347935	Alterations in miRNA processing and expression in pleomorphic adenomas of the salivary gland.	miR-21: up-regulated
Squamous Cell Carcinoma, Esophageal	21673684	Circulating microRNAs in plasma of patients with oesophageal squamous cell carcinoma.	the plasma level of miR-21 was significantly higher (P=0.0218) and that of miR-375 (P=0.0052) was significantly lower in ESCC patients than controls. (2) The high plasma miR-21 levels reflected tumour levels in all cases (100%). The plasma level of miR-21 was significantly reduced in postoperative samples (P=0.0058). (3) On validation analysis, the plasma level of miR-21 tended to be higher in ES…
Squamous Cell Carcinoma, Esophageal	24039846	Expression, tissue distribution and function of miR-21 in esophageal squamous cell carcinoma.	MiR-21 expression is mostly confined to the SCC stroma and its release from fibroblasts influences the migration and invasion capacity of SCC cells. Moreover, miR-21 may be an important factor in activating fibroblasts to CAFs. These findings provide new insights into the role of CAFs and the extracellular matrix in tumor microenvironment formation and in tumor cell maintenance, and suggest miR-2…
Squamous Cell Carcinoma, Esophageal	24519530	Research on the typical miRNA and target genes in squamous cell carcinoma and adenocarcinoma of esophagus cancer with DNA microarray.	Research on the typical miRNA and target genes in squamous cell carcinoma and adenocarcinoma of esophagus cancer with DNA microarray.
Squamous Cell Carcinoma, Esophageal	25400316	MicroRNA-21 promotes cell growth and migration by targeting programmed cell death 4 gene in Kazakh's esophageal squamous cell carcinoma.	miR-21 may be a potential therapeutic target in management of ESCC.
Squamous Cell Carcinoma, Esophageal	25928282	Diagnostic and prognostic potential of miR-21, miR-29c, miR-148 and miR-203 in adenocarcinoma and squamous cell carcinoma of esophagus.	Our data suggest that altered expression of miR-21, miR-29c, miR-148 and miR-203 are related to neoplastic transformation and progression of the disease and these microRNAs could serve as a potential diagnostic and prognostic biomarkers in esophageal cancer.
Squamous Cell Carcinoma, Esophageal	21883657	Programmed cell death 4 nuclear loss and miR-21 or activated Akt overexpression in esophageal squamous cell carcinogenesis.	miR-21 expression was significantly up-regulated in the whole spectrum of preneoplastic/neoplastic lesions considered.
Squamous Cell Carcinoma, Esophageal	20428818	Expression of microRNAs in squamous cell carcinoma of human head and neck and the esophagus: miR-205 and miR-21 are specific markers for HNSCC and ESCC.	miR-21:miR-205 and miR-21 are specific markers for HNSCC and ESCC
Squamous Cell Carcinoma, Head and Neck	22094257	Targeting of the tumor suppressor GRHL3 by a miR-21-dependent proto-oncogenic network results in PTEN loss and tumorigenesis.	Targeting of the Tumor Suppressor GRHL3 by a miR-21-Dependent Proto-Oncogenic Network Results in PTEN Loss and Tumorigenesis.
Squamous Cell Carcinoma, Head and Neck	24327270	Clusterin is a gene-specific target of microRNA-21 in head and neck squamous cell carcinoma.	CLU is a specific, functional target of oncogenic miRNA-21 in HNSCCs. CLU-1 isoform is the predominant growth-suppressive variant targeted by miRNA-21.
Squamous Cell Carcinoma, Head and Neck	21685938	Stem cell marker (Nanog) and Stat-3 signaling promote MicroRNA-21 expression and chemoresistance in hyaluronan/CD44-activated head and neck squamous cell carcinoma cells.	Stem cell marker (Nanog) and Stat-3 signaling promote MicroRNA-21 expression and chemoresistance in hyaluronan/CD44-activated head and neck squamous cell carcinoma cells.
Squamous Cell Carcinoma, Head and Neck	25175929	miR-21 increases the programmed cell death 4 gene-regulated cell proliferation in head and neck squamous carcinoma cell lines.	miR-21 increases the programmed cell death 4 gene-regulated cell proliferation in head and neck squamous carcinoma cell lines.
Squamous Cell Carcinoma, Head and Neck	26452218	A radiosensitivity MiRNA signature validated by the TCGA database for head and neck squamous cell carcinomas.	Together, we demonstrate the feasibility of using a miRNA signature to predict the clinical responsiveness of HNSCC radiotherapy.
Squamous Cell Carcinoma, Head and Neck	26690371	Targeting STAT3/miR-21 axis inhibits epithelial-mesenchymal transition via regulating CDK5 in head and neck squamous cell carcinoma.	miR-21 cooperates with CDK5 to promote EMT and invasion in HNSCC.This finding suggests that CDK5 may be an important cofactor for targeting when designing metastasis-blocking therapy by targeting STAT3/miR-21 axis with STAT3 inhibitor or miR-21 antisense oligonucleotide. This is the first demonstration of the novel role of STAT3/miR-21 axis and CDK5/CDK5R1 (p35) in metastasis of HNSCC.
Squamous Cell Carcinoma, Head and Neck	20145181	Comprehensive MicroRNA profiling for head and neck squamous cell carcinomas.	overexpression
Squamous Cell Carcinoma, Head and Neck	20428818	Expression of microRNAs in squamous cell carcinoma of human head and neck and the esophagus: miR-205 and miR-21 are specific markers for HNSCC and ESCC.	miR-21:miR-205 and miR-21 are specific markers for HNSCC and ESCC
Squamous Cell Carcinoma, Head and Neck	25862914	MicroRNA profile in site-specific head and neck squamous cell cancer.	The microRNA profile seems to play a potential role in the pathobiology of oropharyngeal and laryngeal HNSCC. Up-regulation of miR34a in p16-positive oropharyngeal cancer has not been so far described and additional studies are warranted.
Squamous Cell Carcinoma, Laryngeal or Hypopharyngeal	25099764	Combined detection of serum exosomal miR-21 and HOTAIR as diagnostic and prognostic biomarkers for laryngeal squamous cell carcinoma.	Combined detection of serum exosomal miR-21 and HOTAIR as diagnostic and prognostic biomarkers for laryngeal squamous cell carcinoma.
Squamous Cell Carcinoma, Laryngeal or Hypopharyngeal	24846066	miR-21, miR-106b and miR-375 as novel potential biomarkers for laryngeal squamous cell carcinoma.	miR-21, miR-106b and miR-375 as novel potential biomarkers for laryngeal squamous cell carcinoma.
Squamous Cell Carcinoma, Laryngeal or Hypopharyngeal	22320969	Altered expression of miR-21 and PTEN in human laryngeal and hypopharyngeal squamous cell carcinomas.	Mir-21 was up-regulated in LSCCs (laryngeal squamous cell carcinomas) and HSCCs(hypopharyngeal squamous cell carcinomas) compared to adjacent non-tumor tissues (P < 0.05), and the up-regulated expression of mir-21 was associated with clinical stage (P = 0.001), T classification (P = 0.007), pathologic differentiation (P = 0.025), and lymph node positivity (P = 0.002).
Squamous Cell Carcinoma, Lung	25084400	MicroRNA-21 (miR-21) regulates cellular proliferation, invasion, migration, and apoptosis by targeting PTEN, RECK and Bcl-2 in lung squamous carcinoma, Gejiu City, China.	MicroRNA-21 (miR-21) regulates cellular proliferation, invasion, migration, and apoptosis by targeting PTEN, RECK and Bcl-2 in lung squamous carcinoma, Gejiu City, China.
Squamous Cell Carcinoma, Oral	25174622	Circulating microRNA-21 (MIR-21) and phosphatase and tensin homolog (PTEN) are promising novel biomarkers for detection of oral squamous cell carcinoma.	Circulating microRNA-21 (MIR-21) and phosphatase and tensin homolog (PTEN) are promising novel biomarkers for detection of oral squamous cell carcinoma.
Squamous Cell Carcinoma, Oral	24676554	STAT3 inhibitor WP1066 attenuates miRNA-21 to suppress human oral squamous cell carcinoma growth in vitro and in vivo.	STAT3 inhibitor WP1066 attenuates miRNA-21 to suppress human oral squamous cell carcinoma growth in vitro and in vivo.
Squamous Cell Carcinoma, Oral	25236707	Human papillomavirus-stratified analysis of the prognostic role of miR-21 in oral cavity and oropharyngeal squamous cell carcinoma.	Human papillomavirus-stratified analysis of the prognostic role of miR-21 in oral cavity and oropharyngeal squamous cell carcinoma.
Squamous Cell Carcinoma, Oral	20831814	Programmed cell death 4 loss increases tumor cell invasion and is regulated by miR-21 in oral squamous cell carcinoma.	Programmed cell death 4 loss increases tumor cell invasion and is regulated by miR-21 in oral squamous cell carcinoma.
Squamous Cell Carcinoma, Oral	25514838	WP1066 sensitizes oral squamous cell carcinoma cells to cisplatin by targeting STAT3/miR-21 axis.	STAT3/miR-21 axis could be a candidate therapeutic target for OSCC chemoresistance.
Squamous Cell Carcinoma, Oral	24755828	MiR-21 expression in the tumor stroma of oral squamous cell carcinoma: an independent biomarker of disease free survival.	MiR-21 expression in the tumor stroma of oral squamous cell carcinoma: an independent biomarker of disease free survival.
Squamous Cell Carcinoma, Oral	21244772	MicroRNA expression profiling of oral carcinoma identifies new markers of tumor progression.	Thirteen miRNA were significantly overexpressed (miR-489, miR-129, miR-23a, miR-214, miR-23b, miR-92, miR-25, miR-210, miR-212, miR-515, miR-146b, miR-21, miR-338) and 6 miRNA were underexpressed (miR-520h, miR-197, miR-378, miR-135b, miR-224, miR-34a) in oral tumours. Underexpression of mir-155, let-7i, mir-146a was found to characterize progression to metastastatic tumours.
Squamous Cell Carcinoma, Oral	25482863	Altered levels of miR-21, miR-125b-2*, miR-138, miR-155, miR-184, and miR-205 in oral squamous cell carcinoma and association with clinicopathological characteristics.	Our results corroborate the previous findings on the overexpression of mir-21 and downregulation of miR-138 in OSCC. As the expression of miR-184 is controversial in tongue/oral cancer, the downregulation may be specific to tumor anatomical localization. On the other hand, to the best of our knowledge, this is the first report to show the association of miR-155 with tobacco chewing and the downre…
Squamous Cell Carcinoma, Tongue	21426775	[Anti-sense miRNA-21 oligonucleotide inhibits Tb 3.1 human tongue squamous cell carcinoma growth in vitro].	Anti-sense miRNA-21 oligonucleotide inhibits Tb 3.1 human tongue squamous cell carcinoma growth in vitro.]
Squamous Cell Carcinoma, Tongue	26191145	The role of miR-21 in proliferation and invasion capacity of human tongue squamous cell carcinoma in vitro.	The role of miR-21 in proliferation and invasion capacity of human tongue squamous cell carcinoma in vitro.
Squamous Cell Carcinoma, Tongue	26191167	Targeting miR-21 with AS-miR-21 suppresses aggressive growth of human tongue squamous cell carcinoma in vivo.	Targeting miR-21 with AS-miR-21 suppresses aggressive growth of human tongue squamous cell carcinoma in vivo.
Squamous Cell Carcinoma, Tongue	24609942	MiR-21 modulates chemosensitivity of tongue squamous cell carcinoma cells to cisplatin by targeting PDCD4.	MiR-21 modulates chemosensitivity of tongue squamous cell carcinoma cells to cisplatin by targeting PDCD4.
Thyroid Neoplasms	22351693	A panel of four miRNAs accurately differentiates malignant from benign indeterminate thyroid lesions on fine needle aspiration.	A SVM model with 4 miRNAs (miR-222, miR-328, miR-197 and miR-21) was initially estimated to have 86% predictive accuracy using cross-validation to differentiate Malignant from Benign.
Thyroid Neoplasms	21159845	Thyroid hormone receptor beta (THRB) is a major target gene for microRNAs deregulated in papillary thyroid carcinoma (PTC).	Papillary Thyroid Carcinoma (PTC). Direct interaction with THRB was shown for miR-21 and miR-146a.
Urinary Bladder Cancer	18799331	A microRNA expression ratio defining the invasive phenotype in bladder tumors.	miR-21: miR-21/miR-205 expression ratio that has the ability to distinguish between invasive and noninvasive bladder tumors
Urinary Bladder Cancer	21468550	microRNA-21 modulates cell proliferation and sensitivity to doxorubicin in bladder cancer cells.	microRNA-21 modulates cell proliferation and sensitivity to doxorubicin in bladder cancer cells
Urinary Bladder Cancer	22001440	MiR-21 is involved in cervical squamous cell tumorigenesis and regulates CCL20.	MiR-21 is involved in cervical squamous cell tumorigenesis and regulates CCL20.
Urinary Bladder Cancer	23749909	Unique microRNA expression profiles in cervical cancer.	altered expression
Urinary Bladder Cancer	22133680	Expression of programmed cell death protein 4 (PDCD4) and miR-21 in urothelial carcinoma.	Nuclear and cytoplasmatic PDCD4 immunostaining decreased significantly with histopathological progression of the tumor (p<0001). Controls showed strong nuclear and cytoplasmatic immunohistochemical staining. MiR-21 up regulation in tissue corresponded to PDCD4 suppression.
Urinary Bladder Cancer	22704449	Expression of miRNAs involved in angiogenesis, tumor cell proliferation, tumor suppressor inhibition, epithelial-mesenchymal transition and activation of metastasis in bladder cancer.	High miR-21 expression correlated with worse overall patient survival (p = 0.0099).
Urinary Bladder Cancer	22194833	Expression of mir-21 and mir-143 in cervical specimens ranging from histologically normal through to invasive cervical cancer.	mir-21 expression increased with worsening clinical diagnosis but that mir-143 was not correlated with histology. These observations were in stark contrast to previous reports involving cervical cancer cell lines in which mir-143 was consistently down-regulated but mir-21 largely unaffected.
Uveal Melanoma	25951497	miRNA profiling in vitreous humor, vitreal exosomes and serum from uveal melanoma patients: Pathological and diagnostic implications.	Our findings suggest the possibility to detect in VH and serum of UM patients diagnostic miRNAs released by the affected eye: based on this,miR-146a could be considered a potential circulating marker of UM.
hsa-miR-545
Disease	PMID	Title	Description
Adenocarcinoma, Pancreatic Ductal	25315416	miR-545 inhibited pancreatic ductal adenocarcinoma growth by targeting RIG-I.	miR-545 inhibited pancreatic ductal adenocarcinoma growth by targeting RIG-I.
Lung Neoplasms	24505359	MicroRNA-545 suppresses cell proliferation by targeting cyclin D1 and CDK4 in lung cancer cells.	MicroRNA-545 suppresses cell proliferation by targeting cyclin D1 and CDK4 in lung cancer cells.
Neoplasms [unspecific]	25299640	The miR-545/374a cluster encoded in the Ftx lncRNA is overexpressed in HBV-related hepatocellular carcinoma and promotes tumorigenesis and tumor progression.	The miR-545/374a cluster encoded in the Ftx lncRNA is overexpressed in HBV-related hepatocellular carcinoma and promotes tumorigenesis and tumor progression.
Ovarian Neoplasms	25537514	The BRCA1/2-directed miRNA signature predicts a good prognosis in ovarian cancer patients with wild-type BRCA1/2.	a proportion of patients with wild-type BRCA1/2 ovarian cancers benefit from platinum-based chemotherapy and that the patients who benefit could be predicted from BRCA1/2-directed miRNA signature.
hsa-miR-629
Disease	PMID	Title	Description
Breast Neoplasms	19946373	Novel rank-based statistical methods reveal microRNAs with differential expression in multiple cancer types.	upregulated
Carcinoma, Hepatocellular	21998738	Proanthocyanidins modulate microRNA expression in human HepG2 cells.	hsa-mir-629 was down-regulated in HepG2 cells after 5 hours of culture with epigallocatechin gallate.
Carcinoma, Renal Cell	22440013	Circulating miR-378 and miR-451 in serum are potential biomarkers for renal cell carcinoma.	Up-regulated in the blook serum of patients with renal cell carcinoma compared to healthy controls.
Carcinoma, Renal Cell	25381221	miR-629 Targets TRIM33 to Promote TGFβ/Smad Signaling and Metastatic Phenotypes in ccRCC.	miR-629 Targets TRIM33 to Promote TGFβ/Smad Signaling and Metastatic Phenotypes in ccRCC.
Colon Neoplasms	19946373	Novel rank-based statistical methods reveal microRNAs with differential expression in multiple cancer types.	upregulated
Gastric Neoplasms	26607322	A three-miRNA signature as promising non-invasive diagnostic marker for gastric cancer.	This study revealed a three-miRNA signature as a promising classifier for gastric cancer, and greatly enhances the feasibility of circulating miRNAs as non-invasive diagnostic marker for this disease.
Gastric Neoplasms	22112324	miRNA signature associated with outcome of gastric cancer patients following chemotherapy.	A miRNA signature distinguishing gastric cancer from normal stomach epithelium was identified. 30 miRNAs were significantly inversely correlated with TTP whereas 28 miRNAs were significantly positively correlated with TTP of 82 cancer patients (P<0.05). This miRNA is associated with chemoresistance
Liver Neoplasms	19946373	Novel rank-based statistical methods reveal microRNAs with differential expression in multiple cancer types.	upregulated
Lung Neoplasms	22114071	A functional polymorphism at microRNA-629-binding site in the 3'-untranslated region of NBS1 gene confers an increased risk of lung cancer in Southern and Eastern Chinese population.	The rs2735383CC (NBS1 gene) genotype had a significantly increased risk of lung cancer under a recessive genetic model in the total 1559 cases versus 1679 controls (OR = 1.40, 95% C.I. = 1.18-1.66, P = 0.0001) when compared with GG or GC genotypes; the rs2735383CC genotype carriers had lower mRNA and protein expression levels in tumor tissues than those of other genotypes as qPCR and western blot…
Lung Neoplasms	19946373	Novel rank-based statistical methods reveal microRNAs with differential expression in multiple cancer types.	upregulated
Lymphoma	19946373	Novel rank-based statistical methods reveal microRNAs with differential expression in multiple cancer types.	upregulated
Neoplasms [unspecific]	26052692	Detecting pan-cancer conserved microRNA modules from microRNA expression profiles across multiple cancers.	We believe that analyzing the cooperative mechanism of the miRNAs in modules rather than focusing on only single miRNAs may help us know more about the complicated relationship between miRNAs and cancers and develop more effective treatment strategies for cancers.
Ovarian Neoplasms	19946373	Novel rank-based statistical methods reveal microRNAs with differential expression in multiple cancer types.	upregulated
Prostate Neoplasms	19946373	Novel rank-based statistical methods reveal microRNAs with differential expression in multiple cancer types.	upregulated
Testicular Neoplasms	19946373	Novel rank-based statistical methods reveal microRNAs with differential expression in multiple cancer types.	upregulated
